# Supplementary material for: Identification of potential prognostic small nucleolar RNA biomarkers for predicting overall survival in patients with sarcoma
Source: Cancer Med. 2020 Aug 11;9(19):7018–33. doi: 10.1002/cam4.3361 (PMC7541128; doi:10.1002/cam4.3361)
Supplement: Supplementary file 7 — Table S1‐S15 [file CAM4-9-7018-s007.xlsx]

## Sheet: Table S1
Table S1. Clinical parameters of the sarcoma cohort in TCGA.
Variables	Events/total(n=257)	MST (days)	HR (95% CI)	P
Age(years)
≤65	46/157	2599	1
>65	52/100	1164	2.362(1.584-3.523)	<0.0001
Gender
Female	57/140	1991	1
Male	41/117	1970	0.874(0.585-1.306)	0.511
Histological type
Dedifferentiated liposarcoma	25/58		1
Leiomyosarcoma (LMS)	41/104		0.842(0.512-1.385)	0.498
Others §	32/95		0.823(0.478-1.389)	0.466
Tumor size £
≤5cm	8/37	2599	1
>5cm	84/209	1941	1.727(0.836-3.570)	0.14
Radiation therapy ₤
YES	27/74	1953	1
NO	70/177	1991	1.155(0.740-1.801)	0.526
Residual tumor &
R0	44/153	NA	1
R1/R2/RX	54/103	1175	2.533(1.697-3.781)	<0.0001
Tumor multifocalΨ
single	64/188	2448	1
Multiple	26/49	1941	1.680(1.065-2.652)	0.026
Tumor total necrosis percent
No necrosis(0%)	20/69	2575	1
Focal necrosis (<10%)	14/38	2448	1.427(0.720-2.830)	0.309
Moderate Necrosis (>=10, <50%)	26/61	1536	1.609(0.896-2.888)	0.111
Extensive Necrosis (>50%)	5/12	1941	1.409(0.527-3.771)	0.494
Notes: §Including Myxofibrosarcoma; Giant cell MFH / Undifferentiated pleomorphic sarcoma with giant cells; Sarcoma, synovial, poorly differentiated; Synovial Sarcoma - Biphasic; Synovial Sarcoma - Monophasic; Undifferentiated Pleomorphic Sarcoma (UPS); Malignant Peripheral Nerve Sheath Tumors (MPNST);
£ Information of tumor size was unavailable in 11 patients;
₤Information of radiation therapy was unavailable in 6 patients;
&Information of residual tumor was unavailable in 1 patients;
ΨInformation of tumor multifocal was unavailable in 20 patients;

## Sheet: Table S2
Table S2. Survival analysis results of snoRNAs in sarcoma.
ID	Adjusted P	HR	Low 95%CI	High 95%CI
U3|ENSG00000212538	4.7142e-05	0.398542	0.255886	0.620728
SNORA26|ENSG00000212588	0.000531561	2.14976	1.39424	3.31468
U3|ENSG00000199370	0.000612153	0.467525	0.302632	0.722263
U3|ENSG00000200693	0.00145565	0.494478	0.320507	0.76288
SNORD19|ENSG00000222345	0.00175205	1.98673	1.29243	3.054
SNORD101|ENSG00000206754	0.00238361	1.9426	1.26566	2.9816
SNORD46|ENSG00000200913	0.00384421	1.88001	1.22538	2.88436
SNORD62B|ENSG00000231587	0.00506258	1.83106	1.19953	2.79506
SNORA2|ENSG00000202343	0.0110157	0.573728	0.373831	0.880515
SNORA71C|ENSG00000201512	0.0139515	1.69862	1.11342	2.59139
SNORA46|ENSG00000212371	0.0186867	1.66714	1.08887	2.55251
SNORA73B|ENSG00000200087	0.0332409	1.58718	1.03739	2.42833
U3|ENSG00000202268	0.0333266	0.628665	0.409984	0.963987
SNORD116-1|ENSG00000207063	0.0387446	0.637948	0.416552	0.977015
SNORA11|ENSG00000221716	0.0446729	1.53886	1.01031	2.34394
SNORA79B|ENSG00000222489	0.0550279	1.52502	0.990955	2.34692
SNORA9B|ENSG00000206897	0.0582433	1.50179	0.985907	2.2876
SNORD19|ENSG00000212493	0.0583406	1.49901	0.985811	2.27936
SNORD63|ENSG00000206989	0.0739206	0.677387	0.441888	1.03839
SNORD67|ENSG00000212135	0.0879793	1.44073	0.947129	2.19156
SNORA71B|ENSG00000235408	0.0931774	1.4391	0.940872	2.20117
SNORD117|ENSG00000201785	0.117339	1.40278	0.918387	2.14268
SNORA22|ENSG00000206634	0.119725	0.71721	0.471854	1.09015
SNORA66|ENSG00000207523	0.126674	1.38413	0.912036	2.10061
SNORD91B|ENSG00000275084	0.133592	1.38333	0.90531	2.11375
SNORA51|ENSG00000206878	0.14403	1.3654	0.899083	2.07357
SNORA68B|ENSG00000201388	0.146194	1.36422	0.897328	2.07403
SNORA71A|ENSG00000225091	0.156327	1.36998	0.886513	2.11711
SNORD56|ENSG00000201151	0.156327	0.734243	0.479008	1.12548
SNORD83A|ENSG00000209482	0.166581	1.35347	0.881451	2.07826
SNORD99|ENSG00000221539	0.175738	1.33717	0.878064	2.03633
SNORD123|ENSG00000239112	0.189559	1.32468	0.870314	2.01627
SNORA55|ENSG00000201457	0.193599	1.33036	0.865101	2.04583
SNORD100|ENSG00000221500	0.196684	1.32852	0.863143	2.0448
SNORA70|ENSG00000200237	0.209548	1.32187	0.854863	2.04401
SNORA5C|ENSG00000201772	0.214615	0.764889	0.500907	1.16799
SNORD91A|ENSG00000212163	0.261584	1.26964	0.836899	1.92613
SNORA5A|ENSG00000206838	0.281669	1.26251	0.825909	1.92991
SNORD3B-2|ENSG00000262074	0.296764	0.799542	0.525211	1.21716
SNORD12B|ENSG00000222365	0.297522	0.801252	0.528106	1.21567
SNORD14E|ENSG00000200879	0.301997	1.24992	0.818299	1.90921
SNORD17|ENSG00000212232	0.304621	1.25148	0.815494	1.92054
U8|ENSG00000238840	0.319683	1.2436	0.809467	1.91056
U3|ENSG00000221044	0.326384	0.809078	0.529958	1.23521
SNORA77|ENSG00000221643	0.334935	0.808468	0.524772	1.24553
SNORD15B|ENSG00000207445	0.352439	1.21825	0.803566	1.84694
SNORA67|ENSG00000252473	0.360363	1.21551	0.80009	1.84662
SNORA2|ENSG00000206647	0.361875	0.820996	0.537294	1.2545
SNORA47|ENSG00000238961	0.367664	1.21686	0.793934	1.86508
SNORA69|ENSG00000212206	0.368256	0.825385	0.543382	1.25374
snoU109|ENSG00000238832	0.375772	0.828026	0.545365	1.25719
SNORA40|ENSG00000253047	0.400104	0.833842	0.546088	1.27322
SNORA13|ENSG00000238363	0.404362	0.837822	0.552742	1.26994
SNORA74B|ENSG00000212402	0.425958	0.842039	0.551455	1.28574
SNORD94|ENSG00000208772	0.426217	1.18516	0.779916	1.80096
SCARNA12|ENSG00000238795	0.426367	1.18426	0.780671	1.79651
SNORA80D|ENSG00000207217	0.427781	0.843264	0.55332	1.28514
SNORD3A|ENSG00000263934	0.435651	1.18636	0.772009	1.82309
SNORA12|ENSG00000212464	0.437684	1.18012	0.776756	1.79296
SNORD104|ENSG00000199753	0.439245	1.18754	0.768228	1.83572
SNORA2A|ENSG00000206612	0.447677	1.17671	0.773126	1.79098
SNORD114-3|ENSG00000201839	0.448298	0.848982	0.556049	1.29624
ACA59|ENSG00000251775	0.449784	0.851473	0.561153	1.29199
SNORA7|ENSG00000206913	0.468119	1.16884	0.766873	1.7815
SNORD51|ENSG00000207047	0.480628	0.859517	0.564356	1.30905
SNORD36C|ENSG00000252542	0.481832	1.16672	0.759209	1.79296
SNORD14A|ENSG00000272034	0.513758	1.14903	0.757268	1.74346
SNORD113-3|ENSG00000201700	0.518669	1.15063	0.751423	1.76192
SNORD116-24|ENSG00000207279	0.519781	1.14753	0.754717	1.74481
SNORD72|ENSG00000212296	0.526397	0.874746	0.578198	1.32339
SNORD7|ENSG00000207297	0.537804	1.14046	0.750771	1.73241
SNORA59A|ENSG00000239149	0.557381	1.13383	0.745297	1.72492
SNORD63B|ENSG00000222937	0.562113	1.13113	0.745746	1.71566
SNORA2C|ENSG00000221491	0.562722	0.883402	0.580548	1.34425
SNORA14B|ENSG00000207181	0.567702	0.88484	0.581592	1.34621
SNORA11F|ENSG00000221164	0.579941	0.888936	0.585883	1.34875
snoZ196|ENSG00000281780	0.581447	0.888063	0.582297	1.35439
SNORA16|ENSG00000212293	0.588183	0.890943	0.586573	1.35325
SNORD89|ENSG00000212283	0.591195	1.12059	0.739624	1.69778
SCARNA10|ENSG00000239002	0.603987	0.895675	0.59066	1.3582
SNORD3B-1|ENSG00000265185	0.625851	1.11569	0.718505	1.73243
SNORD113-4|ENSG00000201672	0.626448	1.10962	0.729908	1.68687
SNORA75|ENSG00000206885	0.643012	0.905809	0.596152	1.37631
SNORA12|ENSG00000212175	0.668599	1.09526	0.72207	1.66134
SNORD114-10|ENSG00000200279	0.673725	1.09498	0.717745	1.67048
SNORA33|ENSG00000200534	0.676584	0.912068	0.591843	1.40555
SNORA81|ENSG00000238390	0.689415	1.08906	0.716713	1.65484
SNORD60|ENSG00000206630	0.705106	0.92274	0.608446	1.39938
SNORA65|ENSG00000201302	0.707162	0.921389	0.601082	1.41238
SNORA70|ENSG00000251893	0.718974	0.923941	0.600496	1.4216
SNORA3B|ENSG00000212607	0.729286	1.07765	0.705567	1.64596
SNORD124|ENSG00000238793	0.751708	1.0708	0.700914	1.63589
SNORA31|ENSG00000199477	0.756258	0.935542	0.614251	1.42489
SNORA60|ENSG00000199266	0.797313	0.946564	0.622497	1.43934
SNORA16B|ENSG00000201544	0.810918	1.05219	0.693558	1.59627
U3|ENSG00000207119	0.86872	1.03561	0.683924	1.56813
SNORD114-1|ENSG00000199575	0.872443	1.03506	0.67964	1.57635
SNORD116-2|ENSG00000207001	0.877918	0.967867	0.638018	1.46825
SNORA53|ENSG00000212443	0.882224	0.968763	0.636621	1.47419
SNORD59A|ENSG00000207031	0.889536	0.970914	0.640146	1.47259
SNORA63|ENSG00000252448	0.929668	1.01899	0.671039	1.54736
SNORD116-4|ENSG00000275529	0.93021	0.981598	0.647766	1.48747
U3|ENSG00000271817	0.933834	0.98244	0.646657	1.49258
SNORD93|ENSG00000221740	0.961473	0.989561	0.646439	1.51481
SNORD69|ENSG00000212452	0.970817	1.00789	0.661474	1.53573
SNORD6|ENSG00000202314	0.981934	0.995058	0.648057	1.52786
SNORA26|ENSG00000212421	0.991636	0.997736	0.653097	1.52424

## Sheet: Table S3
Table S3. Co-expression genes of SNORA26 in sarcoma.
ID	ID	r	P value
SNORA26	CAPZA2	-0.309	0.00277648
SNORA26	ZEB2	-0.292	0.00466028
SNORA26	MARCH2	-0.29	0.00494517
SNORA26	GLIPR2	-0.289	0.00509344
SNORA26	CD47	-0.285	0.00572753
SNORA26	ME1	-0.28	0.00661984
SNORA26	OSTM1	-0.28	0.00661984
SNORA26	GNAQ	-0.278	0.00701045
SNORA26	COQ10B	-0.277	0.00721341
SNORA26	CAST	-0.276	0.00742164
SNORA26	HTATIP2	-0.275	0.00763523
SNORA26	RNASE4	-0.275	0.00763523
SNORA26	HNMT	-0.274	0.00785433
SNORA26	SBDS	-0.273	0.00807903
SNORA26	TCTA	-0.27	0.00878808
SNORA26	INAFM2	-0.269	0.0090365
SNORA26	RRAS	-0.269	0.0090365
SNORA26	DPH3	-0.267	0.00955222
SNORA26	LRRC8C	-0.267	0.00955222
SNORA26	STIM1	-0.267	0.00955222
SNORA26	CALM1	-0.263	0.010663
SNORA26	SQOR	-0.263	0.010663
SNORA26	CALCOCO2	-0.262	0.0109581
SNORA26	TMEM62	-0.262	0.0109581
SNORA26	CAB39	-0.259	0.0118873
SNORA26	PLEKHB2	-0.258	0.0122122
SNORA26	PLEKHO2	-0.258	0.0122122
SNORA26	STX12	-0.258	0.0122122
SNORA26	TPP1	-0.258	0.0122122
SNORA26	ADPRH	-0.257	0.0125449
SNORA26	GYG1	-0.257	0.0125449
SNORA26	ITGA1	-0.257	0.0125449
SNORA26	RNPEPL1	-0.256	0.0128857
SNORA26	MKKS	-0.255	0.0132346
SNORA26	BCL7B	-0.254	0.0135918
SNORA26	BNIP2	-0.254	0.0135918
SNORA26	CD58	-0.253	0.0139575
SNORA26	GDE1	-0.253	0.0139575
SNORA26	REEP5	-0.253	0.0139575
SNORA26	SLC7A7	-0.253	0.0139575
SNORA26	TLR3	-0.253	0.0139575
SNORA26	MBD2	-0.252	0.0143319
SNORA26	STOM	-0.252	0.0143319
SNORA26	PPP6C	-0.25	0.0151073
SNORA26	EPAS1	-0.248	0.0159195
SNORA26	HOXB7	-0.248	0.0159195
SNORA26	SAR1B	-0.248	0.0159195
SNORA26	PYROXD1	-0.247	0.0163398
SNORA26	RHOQ	-0.247	0.0163398
SNORA26	TMEM159	-0.247	0.0163398
SNORA26	DEGS1	-0.246	0.0167698
SNORA26	PSMD1	-0.246	0.0167698
SNORA26	ATP6V1E1	-0.245	0.0172097
SNORA26	BCAP29	-0.245	0.0172097
SNORA26	RAP1A	-0.245	0.0172097
SNORA26	SPTAN1	-0.244	0.0176597
SNORA26	TMX4	-0.244	0.0176597
SNORA26	NFE2L2	-0.243	0.01812
SNORA26	SURF1	-0.243	0.01812
SNORA26	FAM120AOS	-0.242	0.0185907
SNORA26	RIN3	-0.242	0.0185907
SNORA26	C15orf39	-0.241	0.0190721
SNORA26	CCNDBP1	-0.241	0.0190721
SNORA26	HTR2A	-0.241	0.0190721
SNORA26	PLPP1	-0.241	0.0190721
SNORA26	TMEM176B	-0.241	0.0190721
SNORA26	DUSP3	-0.24	0.0195644
SNORA26	TTC39B	-0.24	0.0195644
SNORA26	APOBEC3C	-0.239	0.0200677
SNORA26	ITGB3	-0.239	0.0200677
SNORA26	PLA2G16	-0.239	0.0200677
SNORA26	FES	-0.237	0.0211084
SNORA26	IL33	-0.237	0.0211084
SNORA26	ARRDC4	-0.235	0.0221958
SNORA26	RNF13	-0.235	0.0221958
SNORA26	SMIM12	-0.235	0.0221958
SNORA26	SP140L	-0.235	0.0221958
SNORA26	SULF1	-0.235	0.0221958
SNORA26	ATL3	-0.234	0.0227575
SNORA26	LY96	-0.234	0.0227575
SNORA26	HRASLS5	-0.233	0.0233316
SNORA26	CAVIN3	-0.232	0.0239182
SNORA26	ITGA7	-0.232	0.0239182
SNORA26	VAMP3	-0.232	0.0239182
SNORA26	CCPG1	-0.23	0.0251298
SNORA26	GLRX	-0.23	0.0251298
SNORA26	MBNL1	-0.23	0.0251298
SNORA26	RUSC2	-0.23	0.0251298
SNORA26	TMBIM1	-0.23	0.0251298
SNORA26	TMEM127	-0.23	0.0251298
SNORA26	TMEM176A	-0.23	0.0251298
SNORA26	ALDH3B1	-0.229	0.0257553
SNORA26	MKNK1	-0.229	0.0257553
SNORA26	PPP2R2B	-0.229	0.0257553
SNORA26	C1R	-0.228	0.0263942
SNORA26	MOB4	-0.228	0.0263942
SNORA26	P2RY6	-0.228	0.0263942
SNORA26	DSTN	-0.227	0.0270467
SNORA26	ENTPD1	-0.227	0.0270467
SNORA26	MGST1	-0.227	0.0270467
SNORA26	PCYOX1	-0.227	0.0270467
SNORA26	TMEM189	-0.227	0.0270467
SNORA26	ZC3HAV1	-0.227	0.0270467
SNORA26	MAP1A	-0.226	0.0277132
SNORA26	GBP2	-0.225	0.0283937
SNORA26	GNG12	-0.225	0.0283937
SNORA26	PYGB	-0.225	0.0283937
SNORA26	SGK3	-0.225	0.0283937
SNORA26	ACTB	-0.224	0.0290886
SNORA26	B3GALT4	-0.224	0.0290886
SNORA26	C1orf54	-0.224	0.0290886
SNORA26	GSKIP	-0.224	0.0290886
SNORA26	IFNAR1	-0.224	0.0290886
SNORA26	OSMR	-0.224	0.0290886
SNORA26	SMIM10	-0.224	0.0290886
SNORA26	GNA11	-0.223	0.0297981
SNORA26	ROCK1	-0.223	0.0297981
SNORA26	AIDA	-0.222	0.0305224
SNORA26	DTNA	-0.222	0.0305224
SNORA26	ANXA4	-0.221	0.0312618
SNORA26	PLCB1	-0.221	0.0312618
SNORA26	TMEM133	-0.221	0.0312618
SNORA26	CAP1	-0.22	0.0320165
SNORA26	H2AFV	-0.22	0.0320165
SNORA26	NAMPT	-0.22	0.0320165
SNORA26	RBPMS	-0.22	0.0320165
SNORA26	TRIM38	-0.22	0.0320165
SNORA26	BAG1	-0.219	0.0327868
SNORA26	BLVRA	-0.219	0.0327868
SNORA26	C9orf78	-0.219	0.0327868
SNORA26	FGF7	-0.219	0.0327868
SNORA26	PRKG1	-0.219	0.0327868
SNORA26	TMED5	-0.219	0.0327868
SNORA26	TMEM106A	-0.219	0.0327868
SNORA26	A2M	-0.218	0.0335728
SNORA26	AL163636.2	-0.218	0.0335728
SNORA26	DBNDD2	-0.218	0.0335728
SNORA26	FAM102B	-0.218	0.0335728
SNORA26	HIGD1A	-0.218	0.0335728
SNORA26	MSRB1	-0.218	0.0335728
SNORA26	GSN	-0.217	0.034375
SNORA26	PRKAA1	-0.217	0.034375
SNORA26	CD46	-0.216	0.0351934
SNORA26	RTN3	-0.216	0.0351934
SNORA26	TOR1B	-0.215	0.0360285
SNORA26	WDR44	-0.215	0.0360285
SNORA26	C1S	-0.214	0.0368803
SNORA26	PTP4A2	-0.214	0.0368803
SNORA26	AKIP1	-0.213	0.0377493
SNORA26	CYB5R4	-0.213	0.0377493
SNORA26	LAMA4	-0.213	0.0377493
SNORA26	LRRFIP1	-0.213	0.0377493
SNORA26	MYL9	-0.213	0.0377493
SNORA26	RDH5	-0.213	0.0377493
SNORA26	ANKRD35	-0.212	0.0386356
SNORA26	PANK2	-0.212	0.0386356
SNORA26	RAB5C	-0.212	0.0386356
SNORA26	TLR1	-0.212	0.0386356
SNORA26	AGFG1	-0.211	0.0395395
SNORA26	BAG2	-0.211	0.0395395
SNORA26	CCDC69	-0.211	0.0395395
SNORA26	EML1	-0.211	0.0395395
SNORA26	FAM129A	-0.211	0.0395395
SNORA26	HSPB2	-0.211	0.0395395
SNORA26	UBE2F	-0.211	0.0395395
SNORA26	WDR7	-0.211	0.0395395
SNORA26	YWHAH	-0.211	0.0395395
SNORA26	ALDH1B1	-0.21	0.0404614
SNORA26	EMC3	-0.21	0.0404614
SNORA26	FAM206A	-0.21	0.0404614
SNORA26	LRRC8A	-0.21	0.0404614
SNORA26	LRRFIP2	-0.21	0.0404614
SNORA26	MAX	-0.21	0.0404614
SNORA26	SCN1B	-0.21	0.0404614
SNORA26	SLC25A46	-0.21	0.0404614
SNORA26	VCPIP1	-0.21	0.0404614
SNORA26	CIB1	-0.209	0.0414014
SNORA26	SETD3	-0.209	0.0414014
SNORA26	SYNM	-0.209	0.0414014
SNORA26	TNS1	-0.209	0.0414014
SNORA26	ACER3	-0.208	0.0423598
SNORA26	CDS2	-0.208	0.0423598
SNORA26	GPR107	-0.208	0.0423598
SNORA26	HHEX	-0.208	0.0423598
SNORA26	PLSCR1	-0.208	0.0423598
SNORA26	SNX11	-0.208	0.0423598
SNORA26	STK17A	-0.208	0.0423598
SNORA26	ACADS	-0.207	0.0433369
SNORA26	BLVRB	-0.207	0.0433369
SNORA26	SIGLEC9	-0.207	0.0433369
SNORA26	STOML1	-0.207	0.0433369
SNORA26	GON7	-0.206	0.044333
SNORA26	RHBDD1	-0.206	0.044333
SNORA26	AK3	-0.205	0.0453483
SNORA26	ANG	-0.205	0.0453483
SNORA26	C11orf96	-0.205	0.0453483
SNORA26	CYP20A1	-0.205	0.0453483
SNORA26	FCER1G	-0.205	0.0453483
SNORA26	HS1BP3	-0.205	0.0453483
SNORA26	PELO	-0.205	0.0453483
SNORA26	PPP2R5A	-0.205	0.0453483
SNORA26	SLC51B	-0.205	0.0453483
SNORA26	TMEM110	-0.205	0.0453483
SNORA26	TRMT61A	-0.205	0.0453483
SNORA26	CHURC1	-0.204	0.0463832
SNORA26	COPZ2	-0.204	0.0463832
SNORA26	PIK3C2B	-0.204	0.0463832
SNORA26	RIIAD1	-0.204	0.0463832
SNORA26	TMEM140	-0.204	0.0463832
SNORA26	DTWD1	-0.203	0.0474379
SNORA26	MB21D1	-0.203	0.0474379
SNORA26	NAAA	-0.203	0.0474379
SNORA26	PAPD5	-0.203	0.0474379
SNORA26	AC009779.3	-0.202	0.0485127
SNORA26	ARHGDIB	-0.202	0.0485127
SNORA26	ARL4D	-0.202	0.0485127
SNORA26	CFL2	-0.202	0.0485127
SNORA26	CSRP1	-0.202	0.0485127
SNORA26	LMOD1	-0.202	0.0485127
SNORA26	OSBPL10	-0.202	0.0485127
SNORA26	SETD7	-0.202	0.0485127
SNORA26	ATG3	-0.201	0.0496078
SNORA26	GRB2	-0.201	0.0496078
SNORA26	ANKRD65	0.212	0.0490326
SNORA26	BLACE	0.212	0.0490326
SNORA26	CBLC	0.212	0.0490326
SNORA26	LRRN2	0.212	0.0490326
SNORA26	MTERF4	0.212	0.0490326
SNORA26	SMARCB1	0.212	0.0490326
SNORA26	SRGAP3	0.212	0.0490326
SNORA26	ZNF512B	0.212	0.0490326
SNORA26	CPAMD8	0.213	0.0479481
SNORA26	HDAC6	0.213	0.0479481
SNORA26	KPTN	0.213	0.0479481
SNORA26	RPL18	0.213	0.0479481
SNORA26	TRMT5	0.213	0.0479481
SNORA26	C22orf29	0.214	0.0468839
SNORA26	ERICH6	0.214	0.0468839
SNORA26	FOXH1	0.214	0.0468839
SNORA26	ITM2C	0.214	0.0468839
SNORA26	PSTK	0.214	0.0468839
SNORA26	RPS17	0.214	0.0468839
SNORA26	SF3B3	0.214	0.0468839
SNORA26	UBE4B	0.214	0.0468839
SNORA26	ZNF324B	0.214	0.0468839
SNORA26	ACTG1	0.215	0.0458396
SNORA26	AFMID	0.215	0.0458396
SNORA26	BCCIP	0.215	0.0458396
SNORA26	BEND3	0.215	0.0458396
SNORA26	CRNN	0.215	0.0458396
SNORA26	DZIP1	0.215	0.0458396
SNORA26	EFCAB8	0.215	0.0458396
SNORA26	ID1	0.215	0.0458396
SNORA26	KLHL35	0.215	0.0458396
SNORA26	MRFAP1L1	0.215	0.0458396
SNORA26	NKX3-2	0.215	0.0458396
SNORA26	NUFIP1	0.215	0.0458396
SNORA26	SDK2	0.215	0.0458396
SNORA26	SYNGAP1	0.215	0.0458396
SNORA26	TCF3	0.215	0.0458396
SNORA26	TMEM132A	0.215	0.0458396
SNORA26	ARL9	0.216	0.044815
SNORA26	FAM184B	0.216	0.044815
SNORA26	FNBP1L	0.216	0.044815
SNORA26	GALNT14	0.216	0.044815
SNORA26	MIER2	0.216	0.044815
SNORA26	PRKCZ	0.216	0.044815
SNORA26	RBPJL	0.216	0.044815
SNORA26	RPL15	0.216	0.044815
SNORA26	TMEM98	0.216	0.044815
SNORA26	UTP14A	0.216	0.044815
SNORA26	IGSF9	0.217	0.0438097
SNORA26	LGSN	0.217	0.0438097
SNORA26	RACK1	0.217	0.0438097
SNORA26	RPL35A	0.217	0.0438097
SNORA26	SLC29A4	0.217	0.0438097
SNORA26	SNRPE	0.217	0.0438097
SNORA26	UQCRHL	0.217	0.0438097
SNORA26	ZNF513	0.217	0.0438097
SNORA26	ZSCAN18	0.217	0.0438097
SNORA26	APBA2	0.218	0.0428236
SNORA26	ARHGEF5	0.218	0.0428236
SNORA26	BACH2	0.218	0.0428236
SNORA26	CSMD2	0.218	0.0428236
SNORA26	GFRA2	0.218	0.0428236
SNORA26	HMGN1	0.218	0.0428236
SNORA26	HOOK1	0.218	0.0428236
SNORA26	IRX3	0.218	0.0428236
SNORA26	ISL2	0.218	0.0428236
SNORA26	LEMD1	0.218	0.0428236
SNORA26	LYPD8	0.218	0.0428236
SNORA26	PAPSS1	0.218	0.0428236
SNORA26	PIM3	0.218	0.0428236
SNORA26	RPL7A	0.218	0.0428236
SNORA26	SYCE1	0.218	0.0428236
SNORA26	TMEM177	0.218	0.0428236
SNORA26	TMEM88B	0.218	0.0428236
SNORA26	WHRN	0.218	0.0428236
SNORA26	ZNF217	0.218	0.0428236
SNORA26	ZNF74	0.218	0.0428236
SNORA26	C19orf48	0.219	0.0418563
SNORA26	CCDC114	0.219	0.0418563
SNORA26	CDH22	0.219	0.0418563
SNORA26	DCAF4	0.219	0.0418563
SNORA26	FBXO17	0.219	0.0418563
SNORA26	FUBP1	0.219	0.0418563
SNORA26	KCNC3	0.219	0.0418563
SNORA26	RARG	0.219	0.0418563
SNORA26	RPS3A	0.219	0.0418563
SNORA26	TBC1D32	0.219	0.0418563
SNORA26	ZNF496	0.219	0.0418563
SNORA26	CYP2C8	0.22	0.0409076
SNORA26	MAPK12	0.22	0.0409076
SNORA26	NUDT11	0.22	0.0409076
SNORA26	TP53	0.22	0.0409076
SNORA26	CA8	0.221	0.0399771
SNORA26	DHRS3	0.221	0.0399771
SNORA26	FAM171A1	0.221	0.0399771
SNORA26	FBXL2	0.221	0.0399771
SNORA26	NEK3	0.221	0.0399771
SNORA26	REST	0.221	0.0399771
SNORA26	RPS3	0.221	0.0399771
SNORA26	SALL2	0.221	0.0399771
SNORA26	SCUBE1	0.221	0.0399771
SNORA26	SPINT2	0.221	0.0399771
SNORA26	CBFA2T3	0.222	0.0390647
SNORA26	CMTM8	0.222	0.0390647
SNORA26	DHX34	0.222	0.0390647
SNORA26	GPRASP2	0.222	0.0390647
SNORA26	GTF2H4	0.222	0.0390647
SNORA26	KRTCAP3	0.222	0.0390647
SNORA26	NSUN6	0.222	0.0390647
SNORA26	SEC14L6	0.222	0.0390647
SNORA26	SLC19A1	0.222	0.0390647
SNORA26	SPATS2	0.222	0.0390647
SNORA26	TMEM231	0.222	0.0390647
SNORA26	TUSC3	0.222	0.0390647
SNORA26	ZFHX4	0.222	0.0390647
SNORA26	ZNF521	0.222	0.0390647
SNORA26	ZNF581	0.222	0.0390647
SNORA26	ALOX12B	0.223	0.03817
SNORA26	CCDC120	0.223	0.03817
SNORA26	FARP1	0.223	0.03817
SNORA26	KISS1R	0.223	0.03817
SNORA26	MTA3	0.223	0.03817
SNORA26	NFATC4	0.223	0.03817
SNORA26	NOG	0.223	0.03817
SNORA26	CCDC57	0.224	0.0372928
SNORA26	KREMEN2	0.224	0.0372928
SNORA26	LRFN1	0.224	0.0372928
SNORA26	RSL1D1	0.224	0.0372928
SNORA26	SLC13A5	0.224	0.0372928
SNORA26	SORCS2	0.224	0.0372928
SNORA26	SRRT	0.224	0.0372928
SNORA26	STK33	0.224	0.0372928
SNORA26	TIGD1	0.224	0.0372928
SNORA26	UBTF	0.224	0.0372928
SNORA26	VPS51	0.224	0.0372928
SNORA26	ZNF837	0.224	0.0372928
SNORA26	BEX2	0.225	0.0364328
SNORA26	FAM189A1	0.225	0.0364328
SNORA26	LRRC38	0.225	0.0364328
SNORA26	PTRHD1	0.225	0.0364328
SNORA26	SLC22A17	0.225	0.0364328
SNORA26	ZNF692	0.225	0.0364328
SNORA26	CA10	0.226	0.0355897
SNORA26	EXOC1	0.226	0.0355897
SNORA26	HNRNPA0	0.226	0.0355897
SNORA26	JUP	0.226	0.0355897
SNORA26	KDF1	0.226	0.0355897
SNORA26	MMP11	0.226	0.0355897
SNORA26	RPS23	0.226	0.0355897
SNORA26	ABCB6	0.227	0.0347634
SNORA26	AC013470.2	0.227	0.0347634
SNORA26	ADGRL1	0.227	0.0347634
SNORA26	AL121594.3	0.227	0.0347634
SNORA26	ASTL	0.227	0.0347634
SNORA26	FAM69B	0.227	0.0347634
SNORA26	RPL22L1	0.227	0.0347634
SNORA26	SMIM10L2B	0.227	0.0347634
SNORA26	SPIN2A	0.227	0.0347634
SNORA26	THNSL1	0.227	0.0347634
SNORA26	ZNF721	0.227	0.0347634
SNORA26	C16orf96	0.228	0.0339535
SNORA26	FAM117B	0.228	0.0339535
SNORA26	FKBP10	0.228	0.0339535
SNORA26	HPDL	0.228	0.0339535
SNORA26	ILF3	0.228	0.0339535
SNORA26	MEN1	0.228	0.0339535
SNORA26	PRKAR1B	0.228	0.0339535
SNORA26	RIPPLY2	0.228	0.0339535
SNORA26	ATP8A2	0.229	0.0331598
SNORA26	BEX3	0.229	0.0331598
SNORA26	C20orf96	0.229	0.0331598
SNORA26	COL11A2	0.229	0.0331598
SNORA26	MAFB	0.229	0.0331598
SNORA26	NOC3L	0.229	0.0331598
SNORA26	RIMBP2	0.229	0.0331598
SNORA26	SRCIN1	0.229	0.0331598
SNORA26	TOP1MT	0.229	0.0331598
SNORA26	ZDHHC11B	0.229	0.0331598
SNORA26	ZNF485	0.229	0.0331598
SNORA26	CPLX1	0.23	0.032382
SNORA26	PEX5	0.23	0.032382
SNORA26	SLC25A15	0.23	0.032382
SNORA26	TUBGCP6	0.23	0.032382
SNORA26	ARMS2	0.231	0.0316199
SNORA26	CCDC106	0.231	0.0316199
SNORA26	CNMD	0.231	0.0316199
SNORA26	ICA1	0.231	0.0316199
SNORA26	TMEM254	0.231	0.0316199
SNORA26	VPS37B	0.231	0.0316199
SNORA26	YBX2	0.231	0.0316199
SNORA26	ZP3	0.231	0.0316199
SNORA26	C6orf118	0.232	0.0308733
SNORA26	CDK3	0.232	0.0308733
SNORA26	CHST4	0.232	0.0308733
SNORA26	CXXC4	0.232	0.0308733
SNORA26	GRHL3	0.232	0.0308733
SNORA26	PABPN1	0.232	0.0308733
SNORA26	PHF21B	0.232	0.0308733
SNORA26	PIP4K2B	0.232	0.0308733
SNORA26	PURG	0.232	0.0308733
SNORA26	RPS6	0.232	0.0308733
SNORA26	YTHDC1	0.232	0.0308733
SNORA26	EEF2	0.233	0.0301418
SNORA26	FAM193A	0.233	0.0301418
SNORA26	KCNG2	0.233	0.0301418
SNORA26	SEMA4G	0.233	0.0301418
SNORA26	SERTAD4	0.233	0.0301418
SNORA26	ZNF135	0.233	0.0301418
SNORA26	ZNF814	0.233	0.0301418
SNORA26	ZNF821	0.233	0.0301418
SNORA26	AASDH	0.234	0.0294253
SNORA26	ATXN7L2	0.234	0.0294253
SNORA26	FGF11	0.234	0.0294253
SNORA26	KDM5B	0.234	0.0294253
SNORA26	SKI	0.234	0.0294253
SNORA26	SLC25A22	0.234	0.0294253
SNORA26	UPK2	0.234	0.0294253
SNORA26	WNT5A	0.234	0.0294253
SNORA26	ADAMTS13	0.235	0.0287235
SNORA26	ATP7B	0.235	0.0287235
SNORA26	BAIAP2	0.235	0.0287235
SNORA26	PAQR7	0.235	0.0287235
SNORA26	TBX18	0.235	0.0287235
SNORA26	TRAP1	0.235	0.0287235
SNORA26	UGT3A2	0.235	0.0287235
SNORA26	ZNF418	0.235	0.0287235
SNORA26	C2orf50	0.236	0.0280361
SNORA26	SMARCD3	0.236	0.0280361
SNORA26	C8orf58	0.237	0.027363
SNORA26	GPR137C	0.237	0.027363
SNORA26	PRR7	0.237	0.027363
SNORA26	WBP1	0.237	0.027363
SNORA26	BCL2	0.238	0.0267038
SNORA26	CHTF18	0.238	0.0267038
SNORA26	EIF3E	0.238	0.0267038
SNORA26	EPHB3	0.238	0.0267038
SNORA26	FNBP4	0.238	0.0267038
SNORA26	MYC	0.238	0.0267038
SNORA26	SOX9	0.238	0.0267038
SNORA26	FAM227A	0.239	0.0260584
SNORA26	IPO4	0.239	0.0260584
SNORA26	MAEA	0.239	0.0260584
SNORA26	MYCNOS	0.239	0.0260584
SNORA26	NPM3	0.239	0.0260584
SNORA26	RPL13A	0.239	0.0260584
SNORA26	RPL7	0.239	0.0260584
SNORA26	GRID1	0.24	0.0254266
SNORA26	KDM4A	0.24	0.0254266
SNORA26	RTKN	0.24	0.0254266
SNORA26	BCL11A	0.241	0.024808
SNORA26	C2orf70	0.241	0.024808
SNORA26	LARGE2	0.241	0.024808
SNORA26	MED28	0.241	0.024808
SNORA26	MEGF6	0.241	0.024808
SNORA26	NAP1L1	0.241	0.024808
SNORA26	RING1	0.241	0.024808
SNORA26	RPL22	0.241	0.024808
SNORA26	RPS2	0.241	0.024808
SNORA26	DNAH1	0.242	0.0242025
SNORA26	ESRP2	0.242	0.0242025
SNORA26	FGFR3	0.242	0.0242025
SNORA26	HNRNPA1L2	0.242	0.0242025
SNORA26	IQANK1	0.242	0.0242025
SNORA26	MIB2	0.242	0.0242025
SNORA26	MST1	0.242	0.0242025
SNORA26	NFXL1	0.242	0.0242025
SNORA26	PATZ1	0.242	0.0242025
SNORA26	ZIC2	0.242	0.0242025
SNORA26	GNL3	0.243	0.0236099
SNORA26	OPLAH	0.243	0.0236099
SNORA26	PBX2	0.243	0.0236099
SNORA26	SCX	0.243	0.0236099
SNORA26	SKIDA1	0.243	0.0236099
SNORA26	WDR97	0.243	0.0236099
SNORA26	DNMT3A	0.244	0.0230299
SNORA26	PCDHB2	0.244	0.0230299
SNORA26	PLCG1	0.244	0.0230299
SNORA26	POU4F2	0.244	0.0230299
SNORA26	PTK7	0.244	0.0230299
SNORA26	RALGDS	0.244	0.0230299
SNORA26	RPL31	0.244	0.0230299
SNORA26	SEMA4F	0.244	0.0230299
SNORA26	SLC35E2B	0.244	0.0230299
SNORA26	CNOT3	0.245	0.0224623
SNORA26	MCTP2	0.245	0.0224623
SNORA26	PNMA8A	0.245	0.0224623
SNORA26	SMARCA1	0.245	0.0224623
SNORA26	SMO	0.245	0.0224623
SNORA26	SNORD46	0.245	0.0224623
SNORA26	TSNAXIP1	0.245	0.0224623
SNORA26	ZNF467	0.245	0.0224623
SNORA26	ZNF785	0.245	0.0224623
SNORA26	CES4A	0.246	0.0219069
SNORA26	CROCC	0.246	0.0219069
SNORA26	KRT14	0.246	0.0219069
SNORA26	LDB1	0.246	0.0219069
SNORA26	RPS5	0.246	0.0219069
SNORA26	TRAF4	0.246	0.0219069
SNORA26	ZNF296	0.246	0.0219069
SNORA26	BARX2	0.247	0.0213635
SNORA26	E2F5	0.247	0.0213635
SNORA26	FAM71E1	0.247	0.0213635
SNORA26	HSD17B8	0.247	0.0213635
SNORA26	LRIG2	0.247	0.0213635
SNORA26	NEFH	0.247	0.0213635
SNORA26	SH3YL1	0.247	0.0213635
SNORA26	UPF3A	0.247	0.0213635
SNORA26	ZCCHC3	0.247	0.0213635
SNORA26	ZNF202	0.247	0.0213635
SNORA26	BAIAP2L1	0.248	0.0208319
SNORA26	CCDC187	0.248	0.0208319
SNORA26	LUC7L	0.248	0.0208319
SNORA26	PPFIA3	0.248	0.0208319
SNORA26	PPM1J	0.248	0.0208319
SNORA26	TIAL1	0.248	0.0208319
SNORA26	APEX1	0.249	0.0203118
SNORA26	EFNA4	0.249	0.0203118
SNORA26	GRIN3B	0.249	0.0203118
SNORA26	H2AFY2	0.249	0.0203118
SNORA26	SMPDL3B	0.249	0.0203118
SNORA26	XXYLT1	0.249	0.0203118
SNORA26	ZNF667	0.249	0.0203118
SNORA26	AHCY	0.25	0.0198031
SNORA26	CBX2	0.25	0.0198031
SNORA26	FBL	0.25	0.0198031
SNORA26	HNF4G	0.25	0.0198031
SNORA26	IRF4	0.25	0.0198031
SNORA26	KHDRBS1	0.25	0.0198031
SNORA26	NET1	0.25	0.0198031
SNORA26	AP1G2	0.251	0.0193056
SNORA26	FAM83H	0.251	0.0193056
SNORA26	HTR6	0.251	0.0193056
SNORA26	PPT2-EGFL8	0.251	0.0193056
SNORA26	CUBN	0.252	0.018819
SNORA26	OSR1	0.252	0.018819
SNORA26	VARS2	0.252	0.018819
SNORA26	EEF1A1	0.253	0.0183432
SNORA26	FNDC11	0.253	0.0183432
SNORA26	MORN4	0.253	0.0183432
SNORA26	RTN4R	0.253	0.0183432
SNORA26	HRASLS	0.254	0.017878
SNORA26	PHF21A	0.254	0.017878
SNORA26	SRSF6	0.254	0.017878
SNORA26	ANKRD16	0.255	0.0174231
SNORA26	OCA2	0.255	0.0174231
SNORA26	PDZD4	0.255	0.0174231
SNORA26	PRMT1	0.255	0.0174231
SNORA26	RBM4	0.255	0.0174231
SNORA26	RPS8	0.255	0.0174231
SNORA26	TIGD2	0.255	0.0174231
SNORA26	TMEM216	0.255	0.0174231
SNORA26	AGAP4	0.256	0.0169784
SNORA26	CLDN7	0.256	0.0169784
SNORA26	TEX22	0.256	0.0169784
SNORA26	ZBTB22	0.256	0.0169784
SNORA26	ISYNA1	0.257	0.0165437
SNORA26	NPAS3	0.257	0.0165437
SNORA26	RFX3	0.257	0.0165437
SNORA26	CRAMP1	0.258	0.0161188
SNORA26	DLX2	0.258	0.0161188
SNORA26	EFNA2	0.258	0.0161188
SNORA26	MLLT3	0.258	0.0161188
SNORA26	SLC26A1	0.258	0.0161188
SNORA26	SNRNP70	0.258	0.0161188
SNORA26	CBX4	0.259	0.0157035
SNORA26	CSNK1G2	0.259	0.0157035
SNORA26	DEAF1	0.259	0.0157035
SNORA26	PCGF3	0.259	0.0157035
SNORA26	PNMA6A	0.259	0.0157035
SNORA26	SDR39U1	0.259	0.0157035
SNORA26	CPT1C	0.26	0.0152977
SNORA26	CUX2	0.26	0.0152977
SNORA26	MYCN	0.26	0.0152977
SNORA26	NAP1L6	0.26	0.0152977
SNORA26	VSTM2B	0.26	0.0152977
SNORA26	DHODH	0.261	0.0149011
SNORA26	FEV	0.261	0.0149011
SNORA26	GRM4	0.261	0.0149011
SNORA26	NEUROD2	0.261	0.0149011
SNORA26	NSMF	0.261	0.0149011
SNORA26	PLEKHN1	0.261	0.0149011
SNORA26	TXNRD3	0.261	0.0149011
SNORA26	ZNF606	0.261	0.0149011
SNORA26	DUSP2	0.262	0.0145136
SNORA26	JARID2	0.262	0.0145136
SNORA26	RNF207	0.262	0.0145136
SNORA26	ZNF280C	0.262	0.0145136
SNORA26	CHST8	0.263	0.014135
SNORA26	COX6B2	0.263	0.014135
SNORA26	CSAD	0.263	0.014135
SNORA26	GPR173	0.263	0.014135
SNORA26	KIF12	0.263	0.014135
SNORA26	LENG9	0.263	0.014135
SNORA26	RCN2	0.263	0.014135
SNORA26	SAMD11	0.263	0.014135
SNORA26	ZNF33B	0.263	0.014135
SNORA26	EFNA1	0.264	0.0137652
SNORA26	FAAP100	0.264	0.0137652
SNORA26	FOXD1	0.264	0.0137652
SNORA26	NONO	0.264	0.0137652
SNORA26	PCGF2	0.264	0.0137652
SNORA26	SPRR2E	0.264	0.0137652
SNORA26	DKKL1	0.265	0.0134039
SNORA26	KMT5C	0.265	0.0134039
SNORA26	POLR2B	0.265	0.0134039
SNORA26	NXPH4	0.266	0.0130511
SNORA26	RIOK1	0.266	0.0130511
SNORA26	C19orf33	0.267	0.0127065
SNORA26	CLUL1	0.267	0.0127065
SNORA26	PRR3	0.267	0.0127065
SNORA26	SH2D3A	0.267	0.0127065
SNORA26	SSPO	0.267	0.0127065
SNORA26	DLL3	0.268	0.0123699
SNORA26	IGFL1	0.268	0.0123699
SNORA26	MPPED1	0.268	0.0123699
SNORA26	NUAK1	0.268	0.0123699
SNORA26	SFPQ	0.268	0.0123699
SNORA26	HNRNPC	0.269	0.0120413
SNORA26	MAPK15	0.269	0.0120413
SNORA26	ACY3	0.27	0.0117205
SNORA26	DISP3	0.27	0.0117205
SNORA26	DNAH14	0.27	0.0117205
SNORA26	KLK11	0.27	0.0117205
SNORA26	LMX1B	0.27	0.0117205
SNORA26	NTNG2	0.27	0.0117205
SNORA26	PDP2	0.27	0.0117205
SNORA26	AC244197.3	0.271	0.0114072
SNORA26	ID3	0.271	0.0114072
SNORA26	RPS4X	0.271	0.0114072
SNORA26	RSPH4A	0.271	0.0114072
SNORA26	SYTL1	0.271	0.0114072
SNORA26	UBE2O	0.271	0.0114072
SNORA26	C6orf163	0.272	0.0111014
SNORA26	FBXL19	0.272	0.0111014
SNORA26	GFY	0.272	0.0111014
SNORA26	RGL2	0.272	0.0111014
SNORA26	SLC25A6	0.272	0.0111014
SNORA26	TENM4	0.272	0.0111014
SNORA26	PDCD11	0.273	0.0108029
SNORA26	PGAP2	0.273	0.0108029
SNORA26	ZIC5	0.273	0.0108029
SNORA26	CASKIN1	0.274	0.0105116
SNORA26	CBARP	0.274	0.0105116
SNORA26	CYS1	0.274	0.0105116
SNORA26	DLX1	0.274	0.0105116
SNORA26	NYAP1	0.274	0.0105116
SNORA26	ALKBH2	0.275	0.0102273
SNORA26	IRF2BP1	0.275	0.0102273
SNORA26	NELFA	0.275	0.0102273
SNORA26	RPUSD4	0.275	0.0102273
SNORA26	ZNF783	0.275	0.0102273
SNORA26	CEP135	0.276	0.0099498
SNORA26	FZD10	0.276	0.0099498
SNORA26	KCNS1	0.276	0.0099498
SNORA26	LRP5L	0.277	0.00967906
SNORA26	RPL17	0.277	0.00967906
SNORA26	CACNA1G	0.278	0.00941492
SNORA26	MEGF11	0.278	0.00941492
SNORA26	PROK2	0.278	0.00941492
SNORA26	CDC42EP5	0.279	0.00915722
SNORA26	CPSF1	0.279	0.00915722
SNORA26	KCNIP1	0.279	0.00915722
SNORA26	MARVELD3	0.279	0.00915722
SNORA26	F12	0.28	0.00890583
SNORA26	KIF26A	0.28	0.00890583
SNORA26	MED24	0.28	0.00890583
SNORA26	MPZL3	0.28	0.00890583
SNORA26	ECEL1	0.281	0.00866063
SNORA26	LGR6	0.281	0.00866063
SNORA26	SEMA6A	0.281	0.00866063
SNORA26	TTC23L	0.281	0.00866063
SNORA26	BPHL	0.282	0.00842148
SNORA26	ESPN	0.282	0.00842148
SNORA26	HES2	0.282	0.00842148
SNORA26	ELFN2	0.283	0.00818825
SNORA26	PAFAH1B3	0.283	0.00818825
SNORA26	NFATC2	0.284	0.00796083
SNORA26	TMCO6	0.284	0.00796083
SNORA26	BLMH	0.285	0.00773907
SNORA26	C6orf48	0.285	0.00773907
SNORA26	IRX5	0.285	0.00773907
SNORA26	DPYSL4	0.286	0.00752287
SNORA26	FAM196A	0.286	0.00752287
SNORA26	PDYN	0.286	0.00752287
SNORA26	SLC35E2	0.286	0.00752287
SNORA26	AC009014.1	0.287	0.00731209
SNORA26	ALDH5A1	0.287	0.00731209
SNORA26	CCDC102A	0.287	0.00731209
SNORA26	LHX3	0.287	0.00731209
SNORA26	RPL4	0.288	0.00710664
SNORA26	WDR59	0.288	0.00710664
SNORA26	FUZ	0.289	0.00690638
SNORA26	MEX3A	0.289	0.00690638
SNORA26	TLE1	0.289	0.00690638
SNORA26	TLE3	0.289	0.00690638
SNORA26	OVOL1	0.29	0.0067112
SNORA26	PNN	0.29	0.0067112
SNORA26	MTA1	0.291	0.00652099
SNORA26	NLE1	0.291	0.00652099
SNORA26	TEKT2	0.291	0.00652099
SNORA26	TRIM28	0.291	0.00652099
SNORA26	RPL23	0.292	0.00633565
SNORA26	TRAM1L1	0.292	0.00633565
SNORA26	ERF	0.293	0.00615507
SNORA26	PNPLA5	0.293	0.00615507
SNORA26	ZBTB12	0.293	0.00615507
SNORA26	ZNF276	0.293	0.00615507
SNORA26	LIF	0.294	0.00597913
SNORA26	TGIF2-C20orf24	0.294	0.00597913
SNORA26	EIF4B	0.295	0.00580773
SNORA26	KCNN1	0.295	0.00580773
SNORA26	PRSS21	0.295	0.00580773
SNORA26	SRP72	0.295	0.00580773
SNORA26	CCNB1IP1	0.296	0.00564078
SNORA26	IP6K2	0.296	0.00564078
SNORA26	RPS25	0.296	0.00564078
SNORA26	SOX8	0.296	0.00564078
SNORA26	TARBP1	0.296	0.00564078
SNORA26	CA11	0.297	0.00547817
SNORA26	CUL7	0.297	0.00547817
SNORA26	IL1RL2	0.297	0.00547817
SNORA26	RPS7	0.298	0.0053198
SNORA26	SELENOV	0.298	0.0053198
SNORA26	TNFRSF25	0.298	0.0053198
SNORA26	HNRNPD	0.3	0.00501541
SNORA26	SCFD2	0.3	0.00501541
SNORA26	SLURP1	0.3	0.00501541
SNORA26	KAT2A	0.301	0.0048692
SNORA26	TEN1-CDK3	0.301	0.0048692
SNORA26	ZNF497	0.301	0.0048692
SNORA26	LRRC56	0.302	0.00472686
SNORA26	RPL5	0.302	0.00472686
SNORA26	S100A7	0.302	0.00472686
SNORA26	EN2	0.303	0.00458829
SNORA26	MTG1	0.303	0.00458829
SNORA26	ELMO3	0.304	0.00445341
SNORA26	TBX5	0.304	0.00445341
SNORA26	KLHL17	0.306	0.00419438
SNORA26	NPM1	0.306	0.00419438
SNORA26	PRSS22	0.306	0.00419438
SNORA26	PTPRU	0.306	0.00419438
SNORA26	RPL10A	0.306	0.00419438
SNORA26	C14orf93	0.307	0.00407006
SNORA26	SPRR2A	0.307	0.00407006
SNORA26	CADM1	0.308	0.00394909
SNORA26	GPR27	0.308	0.00394909
SNORA26	SIM2	0.308	0.00394909
SNORA26	TH	0.308	0.00394909
SNORA26	ATAT1	0.309	0.0038314
SNORA26	B4GALNT4	0.309	0.0038314
SNORA26	IFT140	0.31	0.0037169
SNORA26	ACIN1	0.311	0.00360552
SNORA26	TMEM102	0.311	0.00360552
SNORA26	ZNF595	0.312	0.00349719
SNORA26	PGGHG	0.313	0.00339182
SNORA26	LRTM2	0.314	0.00328935
SNORA26	MLN	0.314	0.00328935
SNORA26	RPL3	0.314	0.00328935
SNORA26	U2AF2	0.314	0.00328935
SNORA26	TP53TG3D	0.315	0.00318972
SNORA26	BEST4	0.316	0.00309283
SNORA26	CCNL2	0.316	0.00309283
SNORA26	EBPL	0.316	0.00309283
SNORA26	TRO	0.316	0.00309283
SNORA26	FAAH2	0.317	0.00299864
SNORA26	GRB7	0.318	0.00290708
SNORA26	TWNK	0.318	0.00290708
SNORA26	PABPN1L	0.319	0.00281807
SNORA26	MARCKSL1	0.32	0.00273155
SNORA26	TBX1	0.32	0.00273155
SNORA26	CAMKV	0.321	0.00264747
SNORA26	KRT16	0.321	0.00264747
SNORA26	RPS18	0.321	0.00264747
SNORA26	FAAH	0.322	0.00256577
SNORA26	SIX4	0.322	0.00256577
SNORA26	TMEM92	0.323	0.00248637
SNORA26	ARC	0.324	0.00240923
SNORA26	CRABP1	0.324	0.00240923
SNORA26	EFNA3	0.324	0.00240923
SNORA26	IQCA1	0.324	0.00240923
SNORA26	TP53AIP1	0.325	0.00233428
SNORA26	ACTR3B	0.326	0.00226148
SNORA26	IMPDH2	0.326	0.00226148
SNORA26	ALDH7A1	0.327	0.00219076
SNORA26	GLIS1	0.327	0.00219076
SNORA26	C17orf107	0.328	0.00212207
SNORA26	LNX1	0.328	0.00212207
SNORA26	GRAMD1C	0.329	0.00205536
SNORA26	KRTDAP	0.329	0.00205536
SNORA26	TNS4	0.33	0.00199059
SNORA26	PRSS51	0.331	0.00192769
SNORA26	NEURL1	0.332	0.00186662
SNORA26	SULT4A1	0.332	0.00186662
SNORA26	GOLGA8A	0.333	0.00180733
SNORA26	KRT6B	0.333	0.00180733
SNORA26	WIF1	0.334	0.00174978
SNORA26	BARX1	0.335	0.00169391
SNORA26	CIRBP	0.335	0.00169391
SNORA26	COL9A3	0.335	0.00169391
SNORA26	SHISA2	0.335	0.00169391
SNORA26	CSF3	0.336	0.0016397
SNORA26	COL23A1	0.337	0.00158708
SNORA26	PAICS	0.339	0.00148648
SNORA26	FGF3	0.34	0.00143841
SNORA26	AL603832.3	0.341	0.00139178
SNORA26	PRAME	0.341	0.00139178
SNORA26	FUS	0.342	0.00134655
SNORA26	PPAT	0.342	0.00134655
SNORA26	RTL9	0.342	0.00134655
SNORA26	PNMA3	0.343	0.00130268
SNORA26	MZF1	0.345	0.00121886
SNORA26	RAC3	0.346	0.00117885
SNORA26	C8orf89	0.347	0.00114005
SNORA26	AC020922.1	0.348	0.00110244
SNORA26	RNF212	0.348	0.00110244
SNORA26	NOTUM	0.351	0.00099638
SNORA26	SLC9A5	0.352	0.00096318
SNORA26	C2CD4C	0.353	0.000931007
SNORA26	DRD4	0.353	0.000931007
SNORA26	RRP12	0.353	0.000931007
SNORA26	TDRP	0.353	0.000931007
SNORA26	NIPSNAP1	0.356	0.000840365
SNORA26	PABPC1L	0.356	0.000840365
SNORA26	TMEM30B	0.356	0.000840365
SNORA26	AJAP1	0.357	0.000812018
SNORA26	NPAS1	0.357	0.000812018
SNORA26	ZSCAN1	0.357	0.000812018
SNORA26	MEOX2	0.36	0.000732213
SNORA26	CRHR1	0.361	0.000707273
SNORA26	MTERF1	0.361	0.000707273
SNORA26	CAPN12	0.362	0.000683125
SNORA26	TGFB2	0.365	0.0006152
SNORA26	EDN2	0.366	0.000593993
SNORA26	NOB1	0.366	0.000593993
SNORA26	SIX1	0.368	0.000553604
SNORA26	AJUBA	0.369	0.000534384
SNORA26	CCBE1	0.37	0.000515786
SNORA26	KLK7	0.37	0.000515786
SNORA26	C17orf100	0.371	0.000497793
SNORA26	PLPPR1	0.371	0.000497793
SNORA26	ZNF608	0.371	0.000497793
SNORA26	RGS16	0.372	0.000480387
SNORA26	DLG4	0.373	0.00046355
SNORA26	ERC2	0.375	0.000431514
SNORA26	RBMX	0.375	0.000431514
SNORA26	TMEM59L	0.375	0.000431514
SNORA26	CASC10	0.376	0.000416283
SNORA26	C14orf39	0.377	0.000401556
SNORA26	TRPS1	0.377	0.000401556
SNORA26	FZD1	0.378	0.000387316
SNORA26	RAET1L	0.378	0.000387316
SNORA26	FGFRL1	0.382	0.000334943
SNORA26	KRT6A	0.382	0.000334943
SNORA26	RASL11B	0.382	0.000334943
SNORA26	SYNE4	0.382	0.000334943
SNORA26	HNRNPDL	0.383	0.000322927
SNORA26	KISS1	0.385	0.000300096
SNORA26	TGIF2	0.385	0.000300096
SNORA26	KRT6C	0.387	0.000278784
SNORA26	KRT85	0.387	0.000278784
SNORA26	ADGRA3	0.391	0.000240344
SNORA26	CPNE7	0.394	0.000214841
SNORA26	SLC34A2	0.395	0.000206921
SNORA26	NTF4	0.401	0.000164869
SNORA26	ERVMER34-1	0.406	0.000136111
SNORA26	FIP1L1	0.407	0.000130958
SNORA26	SPRR3	0.407	0.000130958
SNORA26	EFNB3	0.416	9.21709e-05
SNORA26	HNRNPA1	0.417	8.8605e-05
SNORA26	RIPK4	0.417	8.8605e-05
SNORA26	SOST	0.419	8.18605e-05
SNORA26	EPOP	0.421	7.56032e-05
SNORA26	KLK10	0.421	7.56032e-05
SNORA26	SNX32	0.424	6.70592e-05
SNORA26	USP46	0.424	6.70592e-05
SNORA26	SPRR1B	0.425	6.44203e-05
SNORA26	SPRR1A	0.434	4.47108e-05
SNORA26	MAGEA10	0.436	4.11863e-05
SNORA26	C2orf54	0.44	3.49126e-05
SNORA26	KLK5	0.44	3.49126e-05
SNORA26	FGFBP1	0.443	3.08148e-05
SNORA26	H2AFB1	0.443	3.08148e-05
SNORA26	IL17C	0.443	3.08148e-05
SNORA26	NOA1	0.465	1.20438e-05
SNORA26	RAX	0.476	7.41167e-06
SNORA26	FOXJ1	0.482	5.66213e-06
SNORA26	PLA2G4D	0.494	3.27355e-06
SNORA26	MAGEA4	0.506	1.86895e-06
SNORA26	BMP4	0.508	1.70019e-06

## Sheet: Table S4
Table S4. Co-expression genes of SNORA73B in sarcoma.
ID	ID	r	P value
SNORA73B	ZHX2	-0.296	0.0169837
SNORA73B	PHF2	-0.293	0.018135
SNORA73B	TMX4	-0.288	0.020206
SNORA73B	TOR1AIP1	-0.286	0.0210905
SNORA73B	CEP68	-0.284	0.0220086
SNORA73B	PJA2	-0.283	0.0224805
SNORA73B	DOPEY1	-0.281	0.0234508
SNORA73B	CEP44	-0.28	0.0239494
SNORA73B	FAM8A1	-0.28	0.0239494
SNORA73B	ARID4A	-0.278	0.0249743
SNORA73B	ZNF397	-0.278	0.0249743
SNORA73B	RBBP6	-0.277	0.0255009
SNORA73B	SMCHD1	-0.277	0.0255009
SNORA73B	TTC33	-0.277	0.0255009
SNORA73B	KANSL1L	-0.276	0.026037
SNORA73B	REV1	-0.275	0.0265828
SNORA73B	HDX	-0.274	0.0271385
SNORA73B	TSTD2	-0.274	0.0271385
SNORA73B	ZNF337	-0.274	0.0271385
SNORA73B	MTMR12	-0.273	0.0277042
SNORA73B	ZNF532	-0.273	0.0277042
SNORA73B	MBOAT1	-0.271	0.0288661
SNORA73B	STARD9	-0.271	0.0288661
SNORA73B	ARL17A	-0.27	0.0294627
SNORA73B	KMT2C	-0.27	0.0294627
SNORA73B	HDHD2	-0.269	0.0300698
SNORA73B	SSBP2	-0.269	0.0300698
SNORA73B	ZNF641	-0.269	0.0300698
SNORA73B	TRIM23	-0.268	0.0306876
SNORA73B	CLASP1	-0.266	0.0319561
SNORA73B	SLC25A25	-0.266	0.0319561
SNORA73B	LRRC37A2	-0.265	0.032607
SNORA73B	RNF19A	-0.263	0.0339429
SNORA73B	STAT5B	-0.263	0.0339429
SNORA73B	UBR1	-0.262	0.0346282
SNORA73B	CASP8AP2	-0.261	0.0353253
SNORA73B	ANKRA2	-0.26	0.0360344
SNORA73B	PIAS1	-0.26	0.0360344
SNORA73B	WDR48	-0.26	0.0360344
SNORA73B	FAM13B	-0.259	0.0367555
SNORA73B	CCP110	-0.258	0.0374889
SNORA73B	KLF11	-0.258	0.0374889
SNORA73B	ZNF510	-0.258	0.0374889
SNORA73B	CDKN1B	-0.257	0.0382347
SNORA73B	HERC1	-0.257	0.0382347
SNORA73B	ZNF407	-0.257	0.0382347
SNORA73B	ACOX2	-0.256	0.0389931
SNORA73B	C5orf42	-0.256	0.0389931
SNORA73B	CDS2	-0.256	0.0389931
SNORA73B	PUM2	-0.256	0.0389931
SNORA73B	ZNF347	-0.256	0.0389931
SNORA73B	CREBBP	-0.254	0.0405483
SNORA73B	EPC2	-0.254	0.0405483
SNORA73B	FBXL7	-0.254	0.0405483
SNORA73B	NKTR	-0.254	0.0405483
SNORA73B	PHF12	-0.254	0.0405483
SNORA73B	KANK2	-0.253	0.0413454
SNORA73B	LMBRD2	-0.253	0.0413454
SNORA73B	MYLIP	-0.253	0.0413454
SNORA73B	SCAI	-0.253	0.0413454
SNORA73B	TTBK2	-0.253	0.0413454
SNORA73B	ABHD16A	-0.252	0.0421557
SNORA73B	AGAP5	-0.252	0.0421557
SNORA73B	DMXL1	-0.252	0.0421557
SNORA73B	MEGF9	-0.252	0.0421557
SNORA73B	NIPBL	-0.252	0.0421557
SNORA73B	PTGFRN	-0.252	0.0421557
SNORA73B	ZNF304	-0.252	0.0421557
SNORA73B	AC008770.3	-0.251	0.0429795
SNORA73B	ERBIN	-0.251	0.0429795
SNORA73B	FAM214A	-0.251	0.0429795
SNORA73B	SPIN1	-0.25	0.0438168
SNORA73B	TAF1	-0.25	0.0438168
SNORA73B	DPP8	-0.249	0.0446678
SNORA73B	ZNF461	-0.249	0.0446678
SNORA73B	ZC3H7A	-0.248	0.0455327
SNORA73B	PIK3C2B	-0.247	0.0464117
SNORA73B	POLK	-0.247	0.0464117
SNORA73B	ZNF548	-0.247	0.0464117
SNORA73B	RPRD1A	-0.246	0.047305
SNORA73B	SOS2	-0.246	0.047305
SNORA73B	SREK1	-0.246	0.047305
SNORA73B	SYNJ1	-0.246	0.047305
SNORA73B	ZNF181	-0.246	0.047305
SNORA73B	ZNF211	-0.246	0.047305
SNORA73B	ZNF619	-0.246	0.047305
SNORA73B	ZNF660	-0.246	0.047305
SNORA73B	ZSCAN29	-0.246	0.047305
SNORA73B	ACAD11	-0.245	0.0482126
SNORA73B	DENND6A	-0.245	0.0482126
SNORA73B	NR2C2	-0.245	0.0482126
SNORA73B	ROCK1	-0.245	0.0482126
SNORA73B	SCAPER	-0.245	0.0482126
SNORA73B	BARD1	-0.244	0.0491349
SNORA73B	NEURL1B	-0.244	0.0491349
SNORA73B	AGAP3	0.243	0.0496841
SNORA73B	CHMP6	0.243	0.0496841
SNORA73B	CKS2	0.243	0.0496841
SNORA73B	DPAGT1	0.243	0.0496841
SNORA73B	GPN1	0.243	0.0496841
SNORA73B	LINC00116	0.243	0.0496841
SNORA73B	RPP21	0.243	0.0496841
SNORA73B	TIMM50	0.243	0.0496841
SNORA73B	TMEM184B	0.243	0.0496841
SNORA73B	UBAC2	0.243	0.0496841
SNORA73B	CCDC137	0.244	0.0487532
SNORA73B	FARSB	0.244	0.0487532
SNORA73B	FBXL15	0.244	0.0487532
SNORA73B	GNB1L	0.244	0.0487532
SNORA73B	MMP24-AS1	0.244	0.0487532
SNORA73B	PLEKHM2	0.244	0.0487532
SNORA73B	PRPF31	0.244	0.0487532
SNORA73B	RBM8A	0.244	0.0487532
SNORA73B	RPS24	0.244	0.0487532
SNORA73B	SCAMP3	0.244	0.0487532
SNORA73B	SH2D5	0.244	0.0487532
SNORA73B	UBL5	0.244	0.0487532
SNORA73B	ZDHHC16	0.244	0.0487532
SNORA73B	BIRC5	0.245	0.0478369
SNORA73B	FADD	0.245	0.0478369
SNORA73B	FUOM	0.245	0.0478369
SNORA73B	GTF3A	0.245	0.0478369
SNORA73B	MRGBP	0.245	0.0478369
SNORA73B	MRM2	0.245	0.0478369
SNORA73B	PARP12	0.245	0.0478369
SNORA73B	RPL7A	0.245	0.0478369
SNORA73B	SHB	0.245	0.0478369
SNORA73B	SSR2	0.245	0.0478369
SNORA73B	TM4SF19	0.245	0.0478369
SNORA73B	AC003002.1	0.246	0.0469352
SNORA73B	AP4B1	0.246	0.0469352
SNORA73B	BCAP31	0.246	0.0469352
SNORA73B	MPV17L2	0.246	0.0469352
SNORA73B	NAT9	0.246	0.0469352
SNORA73B	PSMB6	0.246	0.0469352
SNORA73B	RPL31	0.246	0.0469352
SNORA73B	TMEM219	0.246	0.0469352
SNORA73B	TRAPPC3	0.246	0.0469352
SNORA73B	ATP6V0E1	0.247	0.0460479
SNORA73B	C1orf122	0.247	0.0460479
SNORA73B	COX5B	0.247	0.0460479
SNORA73B	GNB2	0.247	0.0460479
SNORA73B	LRRC15	0.247	0.0460479
SNORA73B	MME	0.247	0.0460479
SNORA73B	MRPL15	0.247	0.0460479
SNORA73B	BRAT1	0.248	0.0451747
SNORA73B	CYBA	0.248	0.0451747
SNORA73B	FARS2	0.248	0.0451747
SNORA73B	MSC	0.248	0.0451747
SNORA73B	RGS3	0.248	0.0451747
SNORA73B	RPL23	0.248	0.0451747
SNORA73B	TAF12	0.248	0.0451747
SNORA73B	TAF13	0.248	0.0451747
SNORA73B	TMA7	0.248	0.0451747
SNORA73B	TMEM161A	0.248	0.0451747
SNORA73B	UCK2	0.248	0.0451747
SNORA73B	VAC14	0.248	0.0451747
SNORA73B	ARL4C	0.249	0.0443155
SNORA73B	ATP5D	0.249	0.0443155
SNORA73B	C1orf174	0.249	0.0443155
SNORA73B	DNTTIP2	0.249	0.0443155
SNORA73B	GTF2E2	0.249	0.0443155
SNORA73B	HIST2H2AB	0.249	0.0443155
SNORA73B	RPSA	0.249	0.0443155
SNORA73B	TDP2	0.249	0.0443155
SNORA73B	TSTA3	0.249	0.0443155
SNORA73B	TTC4	0.249	0.0443155
SNORA73B	TUBGCP2	0.249	0.0443155
SNORA73B	C9orf142	0.25	0.0434702
SNORA73B	CTDNEP1	0.25	0.0434702
SNORA73B	ECHS1	0.25	0.0434702
SNORA73B	MAD1L1	0.25	0.0434702
SNORA73B	MAGEB1	0.25	0.0434702
SNORA73B	NDUFB11	0.25	0.0434702
SNORA73B	NHP2	0.25	0.0434702
SNORA73B	NOSIP	0.25	0.0434702
SNORA73B	NT5C	0.25	0.0434702
SNORA73B	RGS19	0.25	0.0434702
SNORA73B	RNPEPL1	0.25	0.0434702
SNORA73B	RPP40	0.25	0.0434702
SNORA73B	TM4SF19-TCTEX1D2	0.25	0.0434702
SNORA73B	UROS	0.25	0.0434702
SNORA73B	ZBTB17	0.25	0.0434702
SNORA73B	IMPDH1	0.251	0.0426385
SNORA73B	MYL12B	0.251	0.0426385
SNORA73B	RPL30	0.251	0.0426385
SNORA73B	RRP1	0.251	0.0426385
SNORA73B	SNRPA	0.251	0.0426385
SNORA73B	SNRPG	0.251	0.0426385
SNORA73B	TGFB1	0.251	0.0426385
SNORA73B	AC010422.3	0.252	0.0418203
SNORA73B	CHCHD2	0.252	0.0418203
SNORA73B	DCAF4	0.252	0.0418203
SNORA73B	EBPL	0.252	0.0418203
SNORA73B	FHOD1	0.252	0.0418203
SNORA73B	LRRC59	0.252	0.0418203
SNORA73B	LYRM4	0.252	0.0418203
SNORA73B	MORN2	0.252	0.0418203
SNORA73B	REP15	0.252	0.0418203
SNORA73B	TXN2	0.252	0.0418203
SNORA73B	ATP13A1	0.253	0.0410154
SNORA73B	ATP5G1	0.253	0.0410154
SNORA73B	BORCS8	0.253	0.0410154
SNORA73B	CCL13	0.253	0.0410154
SNORA73B	CORO1B	0.253	0.0410154
SNORA73B	EIF2B5	0.253	0.0410154
SNORA73B	FBXO6	0.253	0.0410154
SNORA73B	H2AFX	0.253	0.0410154
SNORA73B	MORC1	0.253	0.0410154
SNORA73B	NBL1	0.253	0.0410154
SNORA73B	NDUFA6	0.253	0.0410154
SNORA73B	PBDC1	0.253	0.0410154
SNORA73B	PSMD4	0.253	0.0410154
SNORA73B	RABGGTA	0.253	0.0410154
SNORA73B	RNF25	0.253	0.0410154
SNORA73B	RP9	0.253	0.0410154
SNORA73B	SLC38A5	0.253	0.0410154
SNORA73B	TIMM9	0.253	0.0410154
SNORA73B	USE1	0.253	0.0410154
SNORA73B	BUD23	0.254	0.0402237
SNORA73B	G6PC3	0.254	0.0402237
SNORA73B	HIST1H1B	0.254	0.0402237
SNORA73B	RPL36	0.254	0.0402237
SNORA73B	TP53RK	0.254	0.0402237
SNORA73B	ADK	0.255	0.039445
SNORA73B	CD68	0.255	0.039445
SNORA73B	FBL	0.255	0.039445
SNORA73B	GFER	0.255	0.039445
SNORA73B	HIST1H1C	0.255	0.039445
SNORA73B	LAPTM5	0.255	0.039445
SNORA73B	MCRIP1	0.255	0.039445
SNORA73B	NDUFV1	0.255	0.039445
SNORA73B	OGFR	0.255	0.039445
SNORA73B	TNIP2	0.255	0.039445
SNORA73B	TRAPPC2L	0.255	0.039445
SNORA73B	UBXN6	0.255	0.039445
SNORA73B	EIF3M	0.256	0.0386791
SNORA73B	HIST1H2BI	0.256	0.0386791
SNORA73B	PPM1G	0.256	0.0386791
SNORA73B	RPL14	0.256	0.0386791
SNORA73B	RPS18	0.256	0.0386791
SNORA73B	SAMM50	0.256	0.0386791
SNORA73B	SND1	0.256	0.0386791
SNORA73B	CAPZB	0.257	0.0379259
SNORA73B	CHCHD5	0.257	0.0379259
SNORA73B	DTX2	0.257	0.0379259
SNORA73B	GPR89A	0.257	0.0379259
SNORA73B	ITPA	0.257	0.0379259
SNORA73B	LILRA6	0.257	0.0379259
SNORA73B	LSM2	0.257	0.0379259
SNORA73B	OSGIN1	0.257	0.0379259
SNORA73B	RNF113A	0.257	0.0379259
SNORA73B	RPL23A	0.257	0.0379259
SNORA73B	SLC1A5	0.257	0.0379259
SNORA73B	SLC25A6	0.257	0.0379259
SNORA73B	SMAGP	0.257	0.0379259
SNORA73B	TMEM120A	0.257	0.0379259
SNORA73B	TMEM160	0.257	0.0379259
SNORA73B	ARHGAP22	0.258	0.0371853
SNORA73B	CDC20	0.258	0.0371853
SNORA73B	CYB561D2	0.258	0.0371853
SNORA73B	ELOC	0.258	0.0371853
SNORA73B	FAM50A	0.258	0.0371853
SNORA73B	LYPD8	0.258	0.0371853
SNORA73B	PIK3R2	0.258	0.0371853
SNORA73B	SLAMF8	0.258	0.0371853
SNORA73B	SLC39A3	0.258	0.0371853
SNORA73B	TFPT	0.258	0.0371853
SNORA73B	UTP14A	0.258	0.0371853
SNORA73B	ARPC5L	0.259	0.0364569
SNORA73B	DMAP1	0.259	0.0364569
SNORA73B	MVB12A	0.259	0.0364569
SNORA73B	PEX14	0.259	0.0364569
SNORA73B	RFXANK	0.259	0.0364569
SNORA73B	ACTG1	0.26	0.0357408
SNORA73B	DNAJC7	0.26	0.0357408
SNORA73B	GPX4	0.26	0.0357408
SNORA73B	LSM6	0.26	0.0357408
SNORA73B	NDUFAF8	0.26	0.0357408
SNORA73B	NDUFB7	0.26	0.0357408
SNORA73B	PSMA7	0.26	0.0357408
SNORA73B	PYCR3	0.26	0.0357408
SNORA73B	RPL32	0.26	0.0357408
SNORA73B	SFXN4	0.26	0.0357408
SNORA73B	YARS	0.26	0.0357408
SNORA73B	CWC15	0.261	0.0350367
SNORA73B	GCAT	0.261	0.0350367
SNORA73B	IFT27	0.261	0.0350367
SNORA73B	LAMTOR5	0.261	0.0350367
SNORA73B	MTA2	0.261	0.0350367
SNORA73B	PPP4C	0.261	0.0350367
SNORA73B	RCC1	0.261	0.0350367
SNORA73B	TPRA1	0.261	0.0350367
SNORA73B	TWF2	0.261	0.0350367
SNORA73B	AIM2	0.262	0.0343445
SNORA73B	BOLA3	0.262	0.0343445
SNORA73B	C21orf33	0.262	0.0343445
SNORA73B	EIF2B3	0.262	0.0343445
SNORA73B	NFKBIB	0.262	0.0343445
SNORA73B	NIT2	0.262	0.0343445
SNORA73B	NUDT22	0.262	0.0343445
SNORA73B	RNF220	0.262	0.0343445
SNORA73B	TMEM39B	0.262	0.0343445
SNORA73B	AP1S1	0.263	0.0336639
SNORA73B	ASCC2	0.263	0.0336639
SNORA73B	C14orf2	0.263	0.0336639
SNORA73B	FXYD5	0.263	0.0336639
SNORA73B	HIST1H2AL	0.263	0.0336639
SNORA73B	INTS1	0.263	0.0336639
SNORA73B	LSM8	0.263	0.0336639
SNORA73B	MCAT	0.263	0.0336639
SNORA73B	NDUFA2	0.263	0.0336639
SNORA73B	TRNAU1AP	0.263	0.0336639
SNORA73B	ABL2	0.264	0.032995
SNORA73B	AGTRAP	0.264	0.032995
SNORA73B	CATSPER1	0.264	0.032995
SNORA73B	CLN3	0.264	0.032995
SNORA73B	DYNLRB1	0.264	0.032995
SNORA73B	HTR1F	0.264	0.032995
SNORA73B	PDLIM2	0.264	0.032995
SNORA73B	PINX1	0.264	0.032995
SNORA73B	BAK1	0.265	0.0323375
SNORA73B	DYNLL1	0.265	0.0323375
SNORA73B	JAGN1	0.265	0.0323375
SNORA73B	LMO4	0.265	0.0323375
SNORA73B	LSM10	0.265	0.0323375
SNORA73B	RPL13	0.265	0.0323375
SNORA73B	RPL36AL	0.265	0.0323375
SNORA73B	STX4	0.265	0.0323375
SNORA73B	TIMM8B	0.265	0.0323375
SNORA73B	UBE2L3	0.265	0.0323375
SNORA73B	BNIP1	0.266	0.0316912
SNORA73B	CLPP	0.266	0.0316912
SNORA73B	CUTA	0.266	0.0316912
SNORA73B	DNAJB11	0.266	0.0316912
SNORA73B	DTYMK	0.266	0.0316912
SNORA73B	EXOSC5	0.266	0.0316912
SNORA73B	NOC4L	0.266	0.0316912
SNORA73B	PSMC5	0.266	0.0316912
SNORA73B	SPTY2D1-AS1	0.266	0.0316912
SNORA73B	THOC7	0.266	0.0316912
SNORA73B	EEF1E1	0.267	0.031056
SNORA73B	FASTK	0.267	0.031056
SNORA73B	GRPEL1	0.267	0.031056
SNORA73B	HIST2H2AC	0.267	0.031056
SNORA73B	MED27	0.267	0.031056
SNORA73B	METTL26	0.267	0.031056
SNORA73B	REXO4	0.267	0.031056
SNORA73B	VOPP1	0.267	0.031056
SNORA73B	ZC3HC1	0.267	0.031056
SNORA73B	APOBR	0.268	0.0304318
SNORA73B	C1QBP	0.268	0.0304318
SNORA73B	MRPS7	0.268	0.0304318
SNORA73B	OBP2A	0.268	0.0304318
SNORA73B	PSMB5	0.268	0.0304318
SNORA73B	PSMD14	0.268	0.0304318
SNORA73B	RPL35A	0.268	0.0304318
SNORA73B	RPL37A	0.268	0.0304318
SNORA73B	SNRPE	0.268	0.0304318
SNORA73B	UTP18	0.268	0.0304318
SNORA73B	ATP5L	0.269	0.0298184
SNORA73B	EEF1B2	0.269	0.0298184
SNORA73B	EXOSC4	0.269	0.0298184
SNORA73B	PEX16	0.269	0.0298184
SNORA73B	POP5	0.269	0.0298184
SNORA73B	QARS	0.269	0.0298184
SNORA73B	RAB13	0.269	0.0298184
SNORA73B	UFSP1	0.269	0.0298184
SNORA73B	ADSL	0.27	0.0292157
SNORA73B	CHMP2A	0.27	0.0292157
SNORA73B	DPH2	0.27	0.0292157
SNORA73B	NQO2	0.27	0.0292157
SNORA73B	PTS	0.27	0.0292157
SNORA73B	REEP4	0.27	0.0292157
SNORA73B	RPP30	0.27	0.0292157
SNORA73B	TAGLN2	0.27	0.0292157
SNORA73B	TPST2	0.27	0.0292157
SNORA73B	TREM2	0.27	0.0292157
SNORA73B	C7orf26	0.271	0.0286234
SNORA73B	CRELD2	0.271	0.0286234
SNORA73B	FOLR3	0.271	0.0286234
SNORA73B	GLRX2	0.271	0.0286234
SNORA73B	HIST1H1E	0.271	0.0286234
SNORA73B	NME2	0.271	0.0286234
SNORA73B	PLEKHN1	0.271	0.0286234
SNORA73B	RCN3	0.271	0.0286234
SNORA73B	RPS29	0.271	0.0286234
SNORA73B	RPS7	0.271	0.0286234
SNORA73B	SAC3D1	0.271	0.0286234
SNORA73B	SERTAD1	0.271	0.0286234
SNORA73B	SLC22A14	0.271	0.0286234
SNORA73B	ZNF511	0.271	0.0286234
SNORA73B	ANPEP	0.272	0.0280416
SNORA73B	BUD31	0.272	0.0280416
SNORA73B	EPN1	0.272	0.0280416
SNORA73B	TBC1D22A	0.272	0.0280416
SNORA73B	CDKN2AIPNL	0.273	0.0274699
SNORA73B	GNL2	0.273	0.0274699
SNORA73B	ETFB	0.274	0.0269084
SNORA73B	MAD2L2	0.274	0.0269084
SNORA73B	MAPKAPK2	0.274	0.0269084
SNORA73B	MINOS1	0.274	0.0269084
SNORA73B	MRPS34	0.274	0.0269084
SNORA73B	RPS28	0.274	0.0269084
SNORA73B	TMX2	0.274	0.0269084
SNORA73B	UQCR10	0.274	0.0269084
SNORA73B	DHX37	0.275	0.0263568
SNORA73B	KIFC3	0.275	0.0263568
SNORA73B	NOP2	0.275	0.0263568
SNORA73B	OXLD1	0.275	0.0263568
SNORA73B	RPN1	0.275	0.0263568
SNORA73B	RPS20	0.275	0.0263568
SNORA73B	S100A11	0.275	0.0263568
SNORA73B	HS3ST3A1	0.276	0.025815
SNORA73B	SDHB	0.276	0.025815
SNORA73B	TSSC4	0.276	0.025815
SNORA73B	TTLL12	0.276	0.025815
SNORA73B	ALKBH7	0.277	0.0252828
SNORA73B	CTU1	0.277	0.0252828
SNORA73B	KDELR2	0.277	0.0252828
SNORA73B	MRPL52	0.277	0.0252828
SNORA73B	NDUFA11	0.277	0.0252828
SNORA73B	RPL24	0.277	0.0252828
SNORA73B	RPL5	0.277	0.0252828
SNORA73B	RPS14	0.277	0.0252828
SNORA73B	RPS3	0.277	0.0252828
SNORA73B	S100A4	0.277	0.0252828
SNORA73B	SMIM4	0.277	0.0252828
SNORA73B	B3GAT3	0.278	0.0247602
SNORA73B	MRPL55	0.278	0.0247602
SNORA73B	PITHD1	0.278	0.0247602
SNORA73B	RPL8	0.278	0.0247602
SNORA73B	RPS19	0.278	0.0247602
SNORA73B	RPS6KB2	0.278	0.0247602
SNORA73B	AKR1B1	0.279	0.0242469
SNORA73B	ATP5I	0.279	0.0242469
SNORA73B	CASP4	0.279	0.0242469
SNORA73B	CMTM7	0.279	0.0242469
SNORA73B	NELFE	0.279	0.0242469
SNORA73B	PSMD2	0.279	0.0242469
SNORA73B	PYCARD	0.279	0.0242469
SNORA73B	RPS10	0.279	0.0242469
SNORA73B	SEMA7A	0.279	0.0242469
SNORA73B	SSR3	0.279	0.0242469
SNORA73B	STX10	0.279	0.0242469
SNORA73B	TIMM23	0.279	0.0242469
SNORA73B	TRMU	0.279	0.0242469
SNORA73B	AUNIP	0.28	0.0237429
SNORA73B	BCL2L12	0.28	0.0237429
SNORA73B	EIF1AD	0.28	0.0237429
SNORA73B	MRPL21	0.28	0.0237429
SNORA73B	TATDN2	0.28	0.0237429
SNORA73B	UBTD1	0.28	0.0237429
SNORA73B	ZPR1	0.28	0.0237429
SNORA73B	COMMD5	0.281	0.023248
SNORA73B	GRWD1	0.281	0.023248
SNORA73B	NDUFS8	0.281	0.023248
SNORA73B	RPS2	0.281	0.023248
SNORA73B	SLC22A25	0.281	0.023248
SNORA73B	WDR83OS	0.281	0.023248
SNORA73B	CAMTA1	0.282	0.0227621
SNORA73B	COMTD1	0.282	0.0227621
SNORA73B	GPR39	0.282	0.0227621
SNORA73B	LCE3A	0.282	0.0227621
SNORA73B	LMNA	0.282	0.0227621
SNORA73B	MRPL11	0.282	0.0227621
SNORA73B	MVP	0.282	0.0227621
SNORA73B	RPS9	0.282	0.0227621
SNORA73B	ANXA2	0.283	0.022285
SNORA73B	C7orf73	0.283	0.022285
SNORA73B	FAM207A	0.283	0.022285
SNORA73B	GSTP1	0.283	0.022285
SNORA73B	LAMTOR4	0.283	0.022285
SNORA73B	MFSD12	0.283	0.022285
SNORA73B	PNP	0.283	0.022285
SNORA73B	RANBP1	0.283	0.022285
SNORA73B	RPL18	0.283	0.022285
SNORA73B	SEC13	0.283	0.022285
SNORA73B	STK32C	0.283	0.022285
SNORA73B	TBRG4	0.283	0.022285
SNORA73B	BAX	0.284	0.0218167
SNORA73B	BID	0.284	0.0218167
SNORA73B	COTL1	0.284	0.0218167
SNORA73B	LPXN	0.284	0.0218167
SNORA73B	MDH2	0.284	0.0218167
SNORA73B	NDUFAF2	0.284	0.0218167
SNORA73B	NOL7	0.284	0.0218167
SNORA73B	OSTC	0.284	0.0218167
SNORA73B	PSMA3	0.284	0.0218167
SNORA73B	QPCTL	0.284	0.0218167
SNORA73B	THOP1	0.284	0.0218167
SNORA73B	ZHX1-C8orf76	0.284	0.0218167
SNORA73B	DBNL	0.285	0.0213569
SNORA73B	FIBP	0.285	0.0213569
SNORA73B	MED19	0.285	0.0213569
SNORA73B	PDAP1	0.285	0.0213569
SNORA73B	PSMA4	0.285	0.0213569
SNORA73B	RPS5	0.285	0.0213569
SNORA73B	TMEM126A	0.285	0.0213569
SNORA73B	UQCRQ	0.285	0.0213569
SNORA73B	YDJC	0.285	0.0213569
SNORA73B	CCM2	0.286	0.0209056
SNORA73B	CIB1	0.286	0.0209056
SNORA73B	CPNE7	0.286	0.0209056
SNORA73B	EEF1G	0.286	0.0209056
SNORA73B	EMP3	0.286	0.0209056
SNORA73B	FAM96B	0.286	0.0209056
SNORA73B	MRPS5	0.286	0.0209056
SNORA73B	NIP7	0.286	0.0209056
SNORA73B	PYURF	0.286	0.0209056
SNORA73B	RPL38	0.286	0.0209056
SNORA73B	SIL1	0.286	0.0209056
SNORA73B	SLC52A2	0.286	0.0209056
SNORA73B	FAM167A	0.287	0.0204627
SNORA73B	FAM89B	0.287	0.0204627
SNORA73B	PFDN2	0.287	0.0204627
SNORA73B	RABAC1	0.287	0.0204627
SNORA73B	RNF17	0.287	0.0204627
SNORA73B	SNU13	0.287	0.0204627
SNORA73B	AP5Z1	0.288	0.0200279
SNORA73B	BABAM1	0.288	0.0200279
SNORA73B	CDK5	0.288	0.0200279
SNORA73B	CHCHD1	0.288	0.0200279
SNORA73B	EFTUD2	0.288	0.0200279
SNORA73B	FTL	0.288	0.0200279
SNORA73B	PWWP2B	0.288	0.0200279
SNORA73B	C1orf159	0.289	0.0196013
SNORA73B	COX4I1	0.289	0.0196013
SNORA73B	CTSB	0.289	0.0196013
SNORA73B	EBP	0.289	0.0196013
SNORA73B	FAAP20	0.289	0.0196013
SNORA73B	NOP10	0.289	0.0196013
SNORA73B	SMIM19	0.289	0.0196013
SNORA73B	SNF8	0.289	0.0196013
SNORA73B	SNRPD3	0.289	0.0196013
SNORA73B	ANAPC11	0.29	0.0191825
SNORA73B	ASPSCR1	0.29	0.0191825
SNORA73B	ATAD3B	0.29	0.0191825
SNORA73B	C1orf50	0.29	0.0191825
SNORA73B	NEDD8	0.29	0.0191825
SNORA73B	NMB	0.29	0.0191825
SNORA73B	RPS25	0.29	0.0191825
SNORA73B	SNRPA1	0.29	0.0191825
SNORA73B	SRA1	0.29	0.0191825
SNORA73B	TNIP3	0.29	0.0191825
SNORA73B	COPS9	0.291	0.0187717
SNORA73B	FPGS	0.291	0.0187717
SNORA73B	MCTS1	0.291	0.0187717
SNORA73B	RABL6	0.291	0.0187717
SNORA73B	SCAND1	0.291	0.0187717
SNORA73B	AL391650.1	0.292	0.0183685
SNORA73B	DPP9	0.292	0.0183685
SNORA73B	MOV10	0.292	0.0183685
SNORA73B	NUDT18	0.292	0.0183685
SNORA73B	RPL19	0.292	0.0183685
SNORA73B	RPL35	0.292	0.0183685
SNORA73B	TAF10	0.292	0.0183685
SNORA73B	YTHDF2	0.292	0.0183685
SNORA73B	LAMTOR2	0.293	0.017973
SNORA73B	LSM4	0.293	0.017973
SNORA73B	MFSD5	0.293	0.017973
SNORA73B	MRPL40	0.293	0.017973
SNORA73B	NOC2L	0.293	0.017973
SNORA73B	POLR2G	0.293	0.017973
SNORA73B	RIN1	0.293	0.017973
SNORA73B	RPS16	0.293	0.017973
SNORA73B	TMEM134	0.293	0.017973
SNORA73B	TMEM50A	0.293	0.017973
SNORA73B	ZDHHC18	0.293	0.017973
SNORA73B	ZNF524	0.293	0.017973
SNORA73B	B4GALT2	0.294	0.0175849
SNORA73B	PFDN4	0.294	0.0175849
SNORA73B	RPL27A	0.294	0.0175849
SNORA73B	RPL36A	0.294	0.0175849
SNORA73B	SCLY	0.294	0.0175849
SNORA73B	BANF1	0.295	0.0172042
SNORA73B	HMGCL	0.295	0.0172042
SNORA73B	POLE4	0.295	0.0172042
SNORA73B	RPL12	0.295	0.0172042
SNORA73B	YIPF1	0.295	0.0172042
SNORA73B	AUP1	0.296	0.0168307
SNORA73B	CPTP	0.296	0.0168307
SNORA73B	DAZAP1	0.296	0.0168307
SNORA73B	KDM1A	0.296	0.0168307
SNORA73B	LCE2A	0.296	0.0168307
SNORA73B	MED8	0.296	0.0168307
SNORA73B	PPP1R35	0.296	0.0168307
SNORA73B	PPP1R7	0.296	0.0168307
SNORA73B	PTRH2	0.296	0.0168307
SNORA73B	RARS	0.296	0.0168307
SNORA73B	RCE1	0.296	0.0168307
SNORA73B	SPANXB1	0.296	0.0168307
SNORA73B	HSPBP1	0.297	0.0164644
SNORA73B	PRELID1	0.297	0.0164644
SNORA73B	SIRT6	0.297	0.0164644
SNORA73B	Z82206.1	0.297	0.0164644
SNORA73B	ZNRD1	0.297	0.0164644
SNORA73B	GMPPA	0.298	0.0161051
SNORA73B	JOSD2	0.298	0.0161051
SNORA73B	LENG1	0.298	0.0161051
SNORA73B	MRPL54	0.298	0.0161051
SNORA73B	S100A6	0.298	0.0161051
SNORA73B	C19orf70	0.299	0.0157527
SNORA73B	CCDC134	0.299	0.0157527
SNORA73B	COX8A	0.299	0.0157527
SNORA73B	MRPS12	0.299	0.0157527
SNORA73B	MZT2B	0.299	0.0157527
SNORA73B	POLD2	0.299	0.0157527
SNORA73B	TRABD	0.299	0.0157527
SNORA73B	VARS	0.299	0.0157527
SNORA73B	CENPS	0.3	0.0154071
SNORA73B	COPE	0.3	0.0154071
SNORA73B	COPRS	0.3	0.0154071
SNORA73B	HBA2	0.3	0.0154071
SNORA73B	HNRNPCL1	0.3	0.0154071
SNORA73B	NFKBIE	0.3	0.0154071
SNORA73B	ROMO1	0.3	0.0154071
SNORA73B	UBE2M	0.3	0.0154071
SNORA73B	UBE2S	0.3	0.0154071
SNORA73B	UBXN1	0.3	0.0154071
SNORA73B	USMG5	0.3	0.0154071
SNORA73B	KARS	0.301	0.0150683
SNORA73B	KRT3	0.301	0.0150683
SNORA73B	TOMM40	0.301	0.0150683
SNORA73B	TXNRD3	0.301	0.0150683
SNORA73B	YRDC	0.301	0.0150683
SNORA73B	ARMC6	0.302	0.0147359
SNORA73B	GLA	0.302	0.0147359
SNORA73B	IFI30	0.302	0.0147359
SNORA73B	MPND	0.303	0.0144101
SNORA73B	PSMD3	0.303	0.0144101
SNORA73B	RNF149	0.303	0.0144101
SNORA73B	SLC35E4	0.303	0.0144101
SNORA73B	ATP5E	0.304	0.0140906
SNORA73B	COX19	0.304	0.0140906
SNORA73B	DDX49	0.304	0.0140906
SNORA73B	RRP12	0.304	0.0140906
SNORA73B	SART1	0.304	0.0140906
SNORA73B	SLC25A33	0.304	0.0140906
SNORA73B	ZFAND2A	0.304	0.0140906
SNORA73B	ASL	0.305	0.0137774
SNORA73B	GEMIN7	0.305	0.0137774
SNORA73B	GPX1	0.305	0.0137774
SNORA73B	MRPL17	0.306	0.0134704
SNORA73B	SMKR1	0.306	0.0134704
SNORA73B	RHOG	0.307	0.0131694
SNORA73B	RNH1	0.307	0.0131694
SNORA73B	TOM1	0.307	0.0131694
SNORA73B	COA4	0.308	0.0128744
SNORA73B	ENO1	0.308	0.0128744
SNORA73B	MRPL47	0.308	0.0128744
SNORA73B	PSMA2	0.308	0.0128744
SNORA73B	RPS21	0.308	0.0128744
SNORA73B	HSPE1	0.309	0.0125853
SNORA73B	NDUFC2	0.309	0.0125853
SNORA73B	PTDSS2	0.309	0.0125853
SNORA73B	RNF7	0.309	0.0125853
SNORA73B	RPS6KA4	0.309	0.0125853
SNORA73B	RTCB	0.309	0.0125853
SNORA73B	STX5	0.309	0.0125853
SNORA73B	C19orf53	0.31	0.0123019
SNORA73B	HM13	0.31	0.0123019
SNORA73B	RPL27	0.31	0.0123019
SNORA73B	RPS8	0.31	0.0123019
SNORA73B	SZRD1	0.31	0.0123019
SNORA73B	TXNDC17	0.31	0.0123019
SNORA73B	ZNHIT1	0.31	0.0123019
SNORA73B	DRG1	0.311	0.0120242
SNORA73B	HIST1H2AB	0.311	0.0120242
SNORA73B	SNRPC	0.311	0.0120242
SNORA73B	AK2	0.312	0.011752
SNORA73B	CTU2	0.312	0.011752
SNORA73B	GEMIN6	0.312	0.011752
SNORA73B	PET100	0.312	0.011752
SNORA73B	PSMB7	0.312	0.011752
SNORA73B	TMEM60	0.312	0.011752
SNORA73B	UQCRH	0.312	0.011752
SNORA73B	WDR18	0.312	0.011752
SNORA73B	ATP5H	0.313	0.0114853
SNORA73B	GALK1	0.313	0.0114853
SNORA73B	OAZ1	0.313	0.0114853
SNORA73B	RPS13	0.313	0.0114853
SNORA73B	RPS17	0.313	0.0114853
SNORA73B	CSNK2B	0.314	0.0112241
SNORA73B	DPP3	0.314	0.0112241
SNORA73B	EDF1	0.314	0.0112241
SNORA73B	MRPL23	0.314	0.0112241
SNORA73B	RPLP0	0.314	0.0112241
SNORA73B	RRP7A	0.314	0.0112241
SNORA73B	INTS11	0.315	0.0109681
SNORA73B	MECR	0.315	0.0109681
SNORA73B	PARVB	0.315	0.0109681
SNORA73B	PSMA1	0.315	0.0109681
SNORA73B	COA6	0.316	0.0107173
SNORA73B	IMP4	0.316	0.0107173
SNORA73B	KIAA2013	0.316	0.0107173
SNORA73B	NDUFB2	0.316	0.0107173
SNORA73B	NUTF2	0.316	0.0107173
SNORA73B	PSME2	0.316	0.0107173
SNORA73B	STARD3	0.316	0.0107173
SNORA73B	ARPC1B	0.317	0.0104716
SNORA73B	MRPS2	0.317	0.0104716
SNORA73B	TMEM234	0.317	0.0104716
SNORA73B	APOPT1	0.318	0.0102309
SNORA73B	CISD3	0.318	0.0102309
SNORA73B	EIF5A	0.318	0.0102309
SNORA73B	MAP2K3	0.318	0.0102309
SNORA73B	PPIF	0.318	0.0102309
SNORA73B	B4GALT7	0.319	0.00999522
SNORA73B	COMMD7	0.319	0.00999522
SNORA73B	RAN	0.319	0.00999522
SNORA73B	TMEM223	0.319	0.00999522
SNORA73B	ARHGDIA	0.32	0.00976435
SNORA73B	C19orf60	0.32	0.00976435
SNORA73B	EXOSC1	0.32	0.00976435
SNORA73B	LAMTOR1	0.32	0.00976435
SNORA73B	SELENOH	0.32	0.00976435
SNORA73B	TOMM22	0.32	0.00976435
SNORA73B	ANKRD39	0.321	0.00953824
SNORA73B	ATPIF1	0.321	0.00953824
SNORA73B	MRPL27	0.321	0.00953824
SNORA73B	NDUFA1	0.321	0.00953824
SNORA73B	POLR2H	0.321	0.00953824
SNORA73B	SMIM29	0.321	0.00953824
SNORA73B	CFL1	0.322	0.00931682
SNORA73B	GAS2L1	0.322	0.00931682
SNORA73B	HOMER3	0.322	0.00931682
SNORA73B	PSMB1	0.322	0.00931682
SNORA73B	B3GALT6	0.323	0.00909999
SNORA73B	PSMB2	0.323	0.00909999
SNORA73B	PSMC3	0.323	0.00909999
SNORA73B	RPL39	0.323	0.00909999
SNORA73B	UXT	0.323	0.00909999
SNORA73B	ZBTB8OS	0.323	0.00909999
SNORA73B	CLTA	0.325	0.0086798
SNORA73B	EMG1	0.325	0.0086798
SNORA73B	MTFP1	0.325	0.0086798
SNORA73B	PADI6	0.325	0.0086798
SNORA73B	TNFRSF12A	0.325	0.0086798
SNORA73B	ARPC3	0.326	0.00847629
SNORA73B	C14orf166	0.326	0.00847629
SNORA73B	C14orf80	0.326	0.00847629
SNORA73B	HSCB	0.326	0.00847629
SNORA73B	PFDN6	0.326	0.00847629
SNORA73B	POLR2L	0.326	0.00847629
SNORA73B	TMEM119	0.326	0.00847629
SNORA73B	PGLS	0.327	0.00827704
SNORA73B	ARPC4	0.328	0.008082
SNORA73B	DVL1	0.328	0.008082
SNORA73B	MIIP	0.328	0.008082
SNORA73B	RAC1	0.328	0.008082
SNORA73B	C19orf43	0.329	0.00789109
SNORA73B	ERI3	0.329	0.00789109
SNORA73B	GUK1	0.329	0.00789109
SNORA73B	ISY1	0.329	0.00789109
SNORA73B	SCO2	0.329	0.00789109
SNORA73B	SH3BGRL3	0.329	0.00789109
SNORA73B	SLC25A22	0.329	0.00789109
SNORA73B	EBNA1BP2	0.33	0.00770422
SNORA73B	PTGES2	0.33	0.00770422
SNORA73B	RPL22	0.33	0.00770422
SNORA73B	SEC61B	0.33	0.00770422
SNORA73B	TMEM86B	0.33	0.00770422
SNORA73B	UFD1	0.33	0.00770422
SNORA73B	ADRM1	0.331	0.00752133
SNORA73B	COASY	0.331	0.00752133
SNORA73B	NNMT	0.331	0.00752133
SNORA73B	RPL28	0.331	0.00752133
SNORA73B	THAP3	0.331	0.00752133
SNORA73B	GPATCH3	0.332	0.00734234
SNORA73B	ISOC2	0.332	0.00734234
SNORA73B	NCBP2-AS2	0.332	0.00734234
SNORA73B	SDHAF2	0.332	0.00734234
SNORA73B	LYPLA2	0.333	0.00716719
SNORA73B	PRPF19	0.333	0.00716719
SNORA73B	R3HDM4	0.333	0.00716719
SNORA73B	SEC61A1	0.333	0.00716719
SNORA73B	BRI3	0.334	0.00699579
SNORA73B	CCDC94	0.334	0.00699579
SNORA73B	ADGRE1	0.335	0.00682808
SNORA73B	AKR1C1	0.335	0.00682808
SNORA73B	ATP6V1F	0.335	0.00682808
SNORA73B	SNRPD2	0.335	0.00682808
SNORA73B	DOHH	0.336	0.00666399
SNORA73B	EIF6	0.336	0.00666399
SNORA73B	KRT10	0.336	0.00666399
SNORA73B	OTUB1	0.336	0.00666399
SNORA73B	SERP1	0.336	0.00666399
SNORA73B	GADD45GIP1	0.337	0.00650346
SNORA73B	PRDX1	0.337	0.00650346
SNORA73B	RUVBL2	0.337	0.00650346
SNORA73B	STYXL1	0.337	0.00650346
SNORA73B	VEGFC	0.337	0.00650346
SNORA73B	CTSD	0.338	0.00634642
SNORA73B	POMGNT1	0.338	0.00634642
SNORA73B	SSNA1	0.338	0.00634642
SNORA73B	MAGOH	0.339	0.00619279
SNORA73B	POLR2J	0.339	0.00619279
SNORA73B	RPS19BP1	0.339	0.00619279
SNORA73B	YKT6	0.339	0.00619279
SNORA73B	WNT5B	0.34	0.00604253
SNORA73B	COX16	0.341	0.00589555
SNORA73B	DUS1L	0.341	0.00589555
SNORA73B	EIF3D	0.341	0.00589555
SNORA73B	EIF4EBP1	0.341	0.00589555
SNORA73B	FAU	0.341	0.00589555
SNORA73B	KIAA0930	0.342	0.00575181
SNORA73B	AC008750.8	0.343	0.00561123
SNORA73B	PARL	0.343	0.00561123
SNORA73B	TYMP	0.343	0.00561123
SNORA73B	CDC42EP1	0.344	0.00547376
SNORA73B	PQLC2	0.344	0.00547376
SNORA73B	RER1	0.344	0.00547376
SNORA73B	GAR1	0.345	0.00533934
SNORA73B	MRPL12	0.345	0.00533934
SNORA73B	NUDT8	0.345	0.00533934
SNORA73B	UBA52	0.345	0.00533934
SNORA73B	ZNF787	0.345	0.00533934
SNORA73B	ARL2	0.346	0.0052079
SNORA73B	FAM58A	0.346	0.0052079
SNORA73B	POLR3H	0.346	0.0052079
SNORA73B	RPL18A	0.346	0.0052079
SNORA73B	CCDC124	0.347	0.0050794
SNORA73B	POP7	0.347	0.0050794
SNORA73B	RHOC	0.347	0.0050794
SNORA73B	ZFAND2B	0.347	0.0050794
SNORA73B	ATP5J2	0.348	0.00495377
SNORA73B	UBE2J2	0.348	0.00495377
SNORA73B	IPO4	0.349	0.00483095
SNORA73B	NANS	0.349	0.00483095
SNORA73B	UBE2F	0.349	0.00483095
SNORA73B	CKLF	0.35	0.0047109
SNORA73B	ECE2	0.35	0.0047109
SNORA73B	PPIH	0.35	0.0047109
SNORA73B	RPLP2	0.35	0.0047109
SNORA73B	AP2S1	0.351	0.00459356
SNORA73B	ATAD3A	0.351	0.00459356
SNORA73B	AKT1S1	0.352	0.00447886
SNORA73B	DDX56	0.352	0.00447886
SNORA73B	ELOVL1	0.352	0.00447886
SNORA73B	SSBP1	0.352	0.00447886
SNORA73B	YIF1B	0.352	0.00447886
SNORA73B	IFITM10	0.353	0.00436677
SNORA73B	MRPL41	0.353	0.00436677
SNORA73B	MRPL20	0.354	0.00425723
SNORA73B	MRPL37	0.354	0.00425723
SNORA73B	RPL11	0.354	0.00425723
SNORA73B	TMEM222	0.354	0.00425723
SNORA73B	AURKAIP1	0.355	0.00415019
SNORA73B	PSMA5	0.355	0.00415019
SNORA73B	SEM1	0.355	0.00415019
SNORA73B	UQCC3	0.355	0.00415019
SNORA73B	ATOX1	0.356	0.00404559
SNORA73B	NOP16	0.356	0.00404559
SNORA73B	PUS1	0.356	0.00404559
SNORA73B	NUDC	0.357	0.00394339
SNORA73B	SLC25A39	0.357	0.00394339
SNORA73B	TIMM10	0.357	0.00394339
SNORA73B	TSPAN17	0.357	0.00394339
SNORA73B	PAEP	0.358	0.00384354
SNORA73B	SLIRP	0.358	0.00384354
SNORA73B	SSSCA1	0.358	0.00384354
SNORA73B	RANGAP1	0.359	0.003746
SNORA73B	WDR74	0.359	0.003746
SNORA73B	C19orf24	0.36	0.00365071
SNORA73B	BOLA2B	0.362	0.00346671
SNORA73B	MS4A3	0.362	0.00346671
SNORA73B	CCDC58	0.363	0.00337791
SNORA73B	HIST1H4A	0.363	0.00337791
SNORA73B	HMBS	0.363	0.00337791
SNORA73B	MVD	0.363	0.00337791
SNORA73B	PPIA	0.363	0.00337791
SNORA73B	MAP2K2	0.364	0.00329119
SNORA73B	SEC61G	0.364	0.00329119
SNORA73B	PUSL1	0.365	0.0032065
SNORA73B	RALA	0.365	0.0032065
SNORA73B	ATP6V0B	0.366	0.0031238
SNORA73B	PSMG3	0.366	0.0031238
SNORA73B	ZNF593	0.366	0.0031238
SNORA73B	PANX2	0.367	0.00304305
SNORA73B	NDUFS5	0.369	0.00288724
SNORA73B	EIF4E2	0.37	0.0028121
SNORA73B	VIP	0.37	0.0028121
SNORA73B	VPS4A	0.37	0.0028121
SNORA73B	JPT1	0.371	0.00273874
SNORA73B	PPP1CA	0.371	0.00273874
SNORA73B	CFAP45	0.372	0.00266714
SNORA73B	PSMB3	0.372	0.00266714
SNORA73B	UBALD2	0.372	0.00266714
SNORA73B	EVA1B	0.373	0.00259725
SNORA73B	MYDGF	0.374	0.00252904
SNORA73B	APRT	0.375	0.00246247
SNORA73B	DRAP1	0.375	0.00246247
SNORA73B	RNF181	0.377	0.00233412
SNORA73B	NME1	0.378	0.00227227
SNORA73B	RBX1	0.378	0.00227227
SNORA73B	EFHD2	0.379	0.00221193
SNORA73B	PARK7	0.379	0.00221193
SNORA73B	SRM	0.38	0.00215306
SNORA73B	WDR46	0.38	0.00215306
SNORA73B	LSM7	0.381	0.00209562
SNORA73B	MRPS15	0.381	0.00209562
SNORA73B	SLC35B1	0.381	0.00209562
SNORA73B	SSU72	0.381	0.00209562
SNORA73B	CLIC1	0.382	0.0020396
SNORA73B	SRPRB	0.382	0.0020396
SNORA73B	TALDO1	0.382	0.0020396
SNORA73B	ALG3	0.383	0.00198495
SNORA73B	TMEM258	0.383	0.00198495
SNORA73B	GPAT4	0.386	0.00182897
SNORA73B	TMSB10	0.386	0.00182897
SNORA73B	HRAS	0.39	0.0016385
SNORA73B	AKR1A1	0.394	0.00146643
SNORA73B	YIF1A	0.395	0.0014261
SNORA73B	PES1	0.396	0.0013868
SNORA73B	NAA10	0.398	0.00131116
SNORA73B	TXN	0.398	0.00131116
SNORA73B	NUDT1	0.4	0.00123935
SNORA73B	SPHK1	0.402	0.00117119
SNORA73B	GSTO1	0.405	0.00107542
SNORA73B	MAGEB6	0.405	0.00107542
SNORA73B	TSPO	0.408	0.000986934
SNORA73B	SNX8	0.409	0.000958971
SNORA73B	ZDHHC24	0.412	0.000879424
SNORA73B	TIMM13	0.413	0.000854298
SNORA73B	NCLN	0.414	0.000829839
SNORA73B	TMEM208	0.416	0.000782859
SNORA73B	SDF2L1	0.418	0.000738357
SNORA73B	EIF3B	0.42	0.000696215
SNORA73B	KLF16	0.422	0.000656317
SNORA73B	CAPG	0.424	0.000618554
SNORA73B	PPP1R14B	0.426	0.000582821
SNORA73B	GAGE1	0.428	0.000549018
SNORA73B	LGALS1	0.428	0.000549018
SNORA73B	BRMS1	0.432	0.00048682
SNORA73B	MRTO4	0.433	0.000472332
SNORA73B	PSMD13	0.439	0.000393515
SNORA73B	EIF3I	0.443	0.000347992
SNORA73B	TEX101	0.465	0.000173885
SNORA73B	SLCO1B3	0.469	0.000152787
SNORA73B	GAGE2A	0.512	3.57271e-05
SNORA73B	HIST2H3C	0.539	1.35273e-05
SNORA73B	LCE3D	0.603	1.12804e-06
SNORA73B	MAGEB16	0.644	2.00636e-07

## Sheet: Table S5
Table S5. Co-expression genes of SNORD46 in sarcoma.
ID	ID	r	P value
SNORD46	PEX11G	-0.3	0.00111571
SNORD46	MGST2	-0.287	0.00179355
SNORD46	ORAI3	-0.285	0.00192643
SNORD46	SDF2	-0.278	0.00246589
SNORD46	LRRC29	-0.269	0.00336195
SNORD46	TNFSF12	-0.266	0.00372097
SNORD46	PPIC	-0.263	0.00411451
SNORD46	CDIPT	-0.262	0.00425386
SNORD46	C6orf203	-0.261	0.00439747
SNORD46	GTF2H5	-0.261	0.00439747
SNORD46	NUDT18	-0.257	0.0050169
SNORD46	B3GNT8	-0.255	0.00535531
SNORD46	NAGLU	-0.254	0.00553212
SNORD46	ARRDC4	-0.252	0.00590164
SNORD46	FAM229B	-0.251	0.00609462
SNORD46	IFNAR1	-0.25	0.00629327
SNORD46	COA3	-0.249	0.00649772
SNORD46	DNAJC15	-0.249	0.00649772
SNORD46	NUCB1	-0.249	0.00649772
SNORD46	IL10RB	-0.248	0.00670813
SNORD46	COPZ2	-0.245	0.00737659
SNORD46	NINJ1	-0.245	0.00737659
SNORD46	SERPING1	-0.245	0.00737659
SNORD46	ATP5O	-0.243	0.00785483
SNORD46	CD81	-0.239	0.00889543
SNORD46	COQ10B	-0.239	0.00889543
SNORD46	PRADC1	-0.239	0.00889543
SNORD46	PTTG1IP	-0.239	0.00889543
SNORD46	PYURF	-0.239	0.00889543
SNORD46	NAA60	-0.238	0.0091741
SNORD46	SLC22A18AS	-0.238	0.0091741
SNORD46	TMEM115	-0.238	0.0091741
SNORD46	BLVRB	-0.237	0.00946055
SNORD46	CTSO	-0.237	0.00946055
SNORD46	B3GALT4	-0.236	0.00975494
SNORD46	ABHD14A	-0.232	0.0110158
SNORD46	NDUFB5	-0.232	0.0110158
SNORD46	SERF2	-0.231	0.0113528
SNORD46	CARD6	-0.23	0.0116989
SNORD46	NDUFA8	-0.229	0.0120544
SNORD46	PLEKHO2	-0.229	0.0120544
SNORD46	PRAF2	-0.229	0.0120544
SNORD46	SDSL	-0.229	0.0120544
SNORD46	SERPINF1	-0.229	0.0120544
SNORD46	TEX264	-0.229	0.0120544
SNORD46	GYPC	-0.228	0.0124194
SNORD46	SELENOW	-0.228	0.0124194
SNORD46	DHRS12	-0.227	0.0127942
SNORD46	JMJD8	-0.227	0.0127942
SNORD46	CCDC152	-0.226	0.0131789
SNORD46	PFDN1	-0.226	0.0131789
SNORD46	PIGBOS1	-0.225	0.0135738
SNORD46	RENBP	-0.225	0.0135738
SNORD46	ATP6AP2	-0.224	0.0139792
SNORD46	BDH2	-0.224	0.0139792
SNORD46	HIGD2A	-0.223	0.0143952
SNORD46	NDUFV3	-0.223	0.0143952
SNORD46	SRP14	-0.222	0.0148221
SNORD46	TMEM37	-0.222	0.0148221
SNORD46	ERCC5	-0.221	0.0152601
SNORD46	TXNDC15	-0.221	0.0152601
SNORD46	CYB5D2	-0.22	0.0157094
SNORD46	GABARAP	-0.22	0.0157094
SNORD46	TUSC2	-0.219	0.0161703
SNORD46	ATP5J	-0.218	0.0166431
SNORD46	BST1	-0.218	0.0166431
SNORD46	VKORC1	-0.218	0.0166431
SNORD46	XPA	-0.218	0.0166431
SNORD46	CCNH	-0.217	0.017128
SNORD46	CLN5	-0.217	0.017128
SNORD46	DYNLRB1	-0.217	0.017128
SNORD46	ECH1	-0.217	0.017128
SNORD46	PYCARD	-0.217	0.017128
SNORD46	TMEM219	-0.217	0.017128
SNORD46	COX4I1	-0.216	0.0176253
SNORD46	FP565260.7	-0.216	0.0176253
SNORD46	SERP2	-0.216	0.0176253
SNORD46	UBE2F	-0.216	0.0176253
SNORD46	DHRSX	-0.215	0.0181351
SNORD46	GTF3C6	-0.215	0.0181351
SNORD46	NDUFA2	-0.215	0.0181351
SNORD46	ATP6V0E1	-0.214	0.0186578
SNORD46	LEPROTL1	-0.214	0.0186578
SNORD46	NDUFC2	-0.214	0.0186578
SNORD46	U3	-0.214	0.0186578
SNORD46	IGFBP4	-0.213	0.0191937
SNORD46	ITGA9	-0.213	0.0191937
SNORD46	MAP1LC3B	-0.213	0.0191937
SNORD46	MRPL57	-0.212	0.0197429
SNORD46	ACER3	-0.211	0.0203058
SNORD46	ATP6V1E1	-0.211	0.0203058
SNORD46	CST3	-0.211	0.0203058
SNORD46	LINC00116	-0.211	0.0203058
SNORD46	NDUFV2	-0.211	0.0203058
SNORD46	PDGFD	-0.211	0.0203058
SNORD46	REEP5	-0.211	0.0203058
SNORD46	RNASET2	-0.211	0.0203058
SNORD46	ADI1	-0.21	0.0208827
SNORD46	HOXD8	-0.21	0.0208827
SNORD46	NPC2	-0.21	0.0208827
SNORD46	SURF1	-0.21	0.0208827
SNORD46	VPS18	-0.21	0.0208827
SNORD46	ITM2B	-0.209	0.0214738
SNORD46	NSMCE1	-0.209	0.0214738
SNORD46	PNKD	-0.209	0.0214738
SNORD46	RWDD1	-0.209	0.0214738
SNORD46	UCHL3	-0.209	0.0214738
SNORD46	ZNF688	-0.209	0.0214738
SNORD46	PLD3	-0.208	0.0220795
SNORD46	SEMA6B	-0.208	0.0220795
SNORD46	ABHD14B	-0.207	0.0226999
SNORD46	ATP5EP2	-0.207	0.0226999
SNORD46	COMMD6	-0.207	0.0226999
SNORD46	H2AFJ	-0.207	0.0226999
SNORD46	LMO2	-0.207	0.0226999
SNORD46	NBDY	-0.207	0.0226999
SNORD46	PSMA2	-0.207	0.0226999
SNORD46	RILP	-0.207	0.0226999
SNORD46	HCST	-0.206	0.0233354
SNORD46	MR1	-0.206	0.0233354
SNORD46	RNASEK-C17orf49	-0.206	0.0233354
SNORD46	ZNF747	-0.206	0.0233354
SNORD46	C1QTNF6	-0.205	0.0239863
SNORD46	COX4I2	-0.205	0.0239863
SNORD46	MED7	-0.205	0.0239863
SNORD46	MFSD5	-0.205	0.0239863
SNORD46	SLC25A26	-0.205	0.0239863
SNORD46	TMED3	-0.205	0.0239863
SNORD46	TMEM176B	-0.205	0.0239863
SNORD46	FCGRT	-0.204	0.0246529
SNORD46	MTIF3	-0.204	0.0246529
SNORD46	TMEM176A	-0.204	0.0246529
SNORD46	DOLK	-0.203	0.0253355
SNORD46	ECSCR	-0.203	0.0253355
SNORD46	FES	-0.203	0.0253355
SNORD46	HNMT	-0.203	0.0253355
SNORD46	SERPINB6	-0.203	0.0253355
SNORD46	UBE2B	-0.203	0.0253355
SNORD46	ARPC4	-0.202	0.0260344
SNORD46	RNF135	-0.202	0.0260344
SNORD46	MRPL54	-0.201	0.0267499
SNORD46	SIL1	-0.201	0.0267499
SNORD46	C17orf49	-0.2	0.0274823
SNORD46	C4orf3	-0.2	0.0274823
SNORD46	CHMP2A	-0.2	0.0274823
SNORD46	CLTB	-0.2	0.0274823
SNORD46	FAM198B	-0.2	0.0274823
SNORD46	GNG11	-0.2	0.0274823
SNORD46	HLA-E	-0.2	0.0274823
SNORD46	PSMG2	-0.2	0.0274823
SNORD46	RAB4B	-0.2	0.0274823
SNORD46	SMOC2	-0.2	0.0274823
SNORD46	ANKRD36B	0.2	0.0438642
SNORD46	DDX17	0.2	0.0438642
SNORD46	DIAPH1	0.2	0.0438642
SNORD46	IPO13	0.2	0.0438642
SNORD46	MDN1	0.2	0.0438642
SNORD46	NADK	0.2	0.0438642
SNORD46	PABPC4	0.2	0.0438642
SNORD46	PARP1	0.2	0.0438642
SNORD46	SLX4	0.2	0.0438642
SNORD46	TOP1	0.2	0.0438642
SNORD46	XRN2	0.2	0.0438642
SNORD46	AKIRIN1	0.201	0.0427713
SNORD46	CSTF3	0.201	0.0427713
SNORD46	MAPK6	0.201	0.0427713
SNORD46	PRDM15	0.201	0.0427713
SNORD46	RAD52	0.201	0.0427713
SNORD46	RGPD1	0.201	0.0427713
SNORD46	RTL6	0.201	0.0427713
SNORD46	S100PBP	0.201	0.0427713
SNORD46	TARBP1	0.201	0.0427713
SNORD46	ZFYVE9	0.201	0.0427713
SNORD46	ZRANB1	0.201	0.0427713
SNORD46	BRPF1	0.202	0.0417015
SNORD46	CRYBG1	0.202	0.0417015
SNORD46	GTSE1	0.202	0.0417015
SNORD46	HEATR6	0.202	0.0417015
SNORD46	HECW1	0.202	0.0417015
SNORD46	HIVEP3	0.202	0.0417015
SNORD46	KIAA1522	0.202	0.0417015
SNORD46	RBM41	0.202	0.0417015
SNORD46	STX16-NPEPL1	0.202	0.0417015
SNORD46	UBXN7	0.202	0.0417015
SNORD46	ZNF664	0.202	0.0417015
SNORD46	AC013394.1	0.203	0.0406545
SNORD46	AUNIP	0.203	0.0406545
SNORD46	BIRC6	0.203	0.0406545
SNORD46	CCDC15	0.203	0.0406545
SNORD46	CEBPZ	0.203	0.0406545
SNORD46	KIAA0319L	0.203	0.0406545
SNORD46	MCCC1	0.203	0.0406545
SNORD46	OSGIN2	0.203	0.0406545
SNORD46	PEX10	0.203	0.0406545
SNORD46	PPT2-EGFL8	0.203	0.0406545
SNORD46	SLC26A6	0.203	0.0406545
SNORD46	TMEM69	0.203	0.0406545
SNORD46	XRCC2	0.203	0.0406545
SNORD46	ZMYM3	0.203	0.0406545
SNORD46	DKC1	0.204	0.0396299
SNORD46	EP300	0.204	0.0396299
SNORD46	GRPR	0.204	0.0396299
SNORD46	MED13L	0.204	0.0396299
SNORD46	MEMO1	0.204	0.0396299
SNORD46	PLGLB2	0.204	0.0396299
SNORD46	STAU2	0.204	0.0396299
SNORD46	SUGP2	0.204	0.0396299
SNORD46	TAF15	0.204	0.0396299
SNORD46	TBC1D14	0.204	0.0396299
SNORD46	TCF3	0.204	0.0396299
SNORD46	BSDC1	0.205	0.0386272
SNORD46	CDK13	0.205	0.0386272
SNORD46	DENND4B	0.205	0.0386272
SNORD46	DVL1	0.205	0.0386272
SNORD46	FNBP1L	0.205	0.0386272
SNORD46	KHSRP	0.205	0.0386272
SNORD46	POLG2	0.205	0.0386272
SNORD46	PRKCA	0.205	0.0386272
SNORD46	RNF123	0.205	0.0386272
SNORD46	ZDHHC6	0.205	0.0386272
SNORD46	BCL2L2-PABPN1	0.206	0.0376462
SNORD46	BEND3	0.206	0.0376462
SNORD46	DNAAF5	0.206	0.0376462
SNORD46	DOT1L	0.206	0.0376462
SNORD46	KDM5C	0.206	0.0376462
SNORD46	LRPPRC	0.206	0.0376462
SNORD46	SMG1	0.206	0.0376462
SNORD46	SREBF2	0.206	0.0376462
SNORD46	CCDC86	0.207	0.0366865
SNORD46	CSNK1E	0.207	0.0366865
SNORD46	HNRNPD	0.207	0.0366865
SNORD46	KIF15	0.207	0.0366865
SNORD46	NCAPH	0.207	0.0366865
SNORD46	NFE2L3	0.207	0.0366865
SNORD46	PRRC2B	0.207	0.0366865
SNORD46	QTRT2	0.207	0.0366865
SNORD46	RBBP4	0.207	0.0366865
SNORD46	TPM3	0.207	0.0366865
SNORD46	ZNF318	0.207	0.0366865
SNORD46	AXIN1	0.208	0.0357477
SNORD46	CDCA4	0.208	0.0357477
SNORD46	GBF1	0.208	0.0357477
SNORD46	HCFC1	0.208	0.0357477
SNORD46	IQGAP3	0.208	0.0357477
SNORD46	LENG8	0.208	0.0357477
SNORD46	SMURF1	0.208	0.0357477
SNORD46	ZC3H14	0.208	0.0357477
SNORD46	FAM196B	0.209	0.0348294
SNORD46	FGF5	0.209	0.0348294
SNORD46	HNRNPH3	0.209	0.0348294
SNORD46	KDM2A	0.209	0.0348294
SNORD46	MGAT2	0.209	0.0348294
SNORD46	PHF13	0.209	0.0348294
SNORD46	PIGO	0.209	0.0348294
SNORD46	POMGNT1	0.209	0.0348294
SNORD46	ZNF496	0.209	0.0348294
SNORD46	AKAP8	0.21	0.0339314
SNORD46	CBARP	0.21	0.0339314
SNORD46	CDCA3	0.21	0.0339314
SNORD46	CHD8	0.21	0.0339314
SNORD46	CLK2	0.21	0.0339314
SNORD46	DDX46	0.21	0.0339314
SNORD46	KLHL17	0.21	0.0339314
SNORD46	MRPL9	0.21	0.0339314
SNORD46	NUP153	0.21	0.0339314
SNORD46	POLE	0.21	0.0339314
SNORD46	PRR11	0.21	0.0339314
SNORD46	RRM2	0.21	0.0339314
SNORD46	STK35	0.21	0.0339314
SNORD46	SUN1	0.21	0.0339314
SNORD46	ZFP69B	0.21	0.0339314
SNORD46	AGAP6	0.211	0.0330532
SNORD46	ARMC1	0.211	0.0330532
SNORD46	CTPS1	0.211	0.0330532
SNORD46	EXOSC2	0.211	0.0330532
SNORD46	GTF2I	0.211	0.0330532
SNORD46	MGME1	0.211	0.0330532
SNORD46	OPN3	0.211	0.0330532
SNORD46	RAB35	0.211	0.0330532
SNORD46	DFFA	0.212	0.0321946
SNORD46	ELOVL1	0.212	0.0321946
SNORD46	GNL3L	0.212	0.0321946
SNORD46	GNPNAT1	0.212	0.0321946
SNORD46	TXNDC5	0.212	0.0321946
SNORD46	AGO3	0.213	0.0313552
SNORD46	ANKRD11	0.213	0.0313552
SNORD46	CCAR1	0.213	0.0313552
SNORD46	CHERP	0.213	0.0313552
SNORD46	FOXK2	0.213	0.0313552
SNORD46	MCM8	0.213	0.0313552
SNORD46	POM121C	0.213	0.0313552
SNORD46	SMC4	0.213	0.0313552
SNORD46	CHCHD3	0.214	0.0305346
SNORD46	PLEC	0.214	0.0305346
SNORD46	ZWINT	0.214	0.0305346
SNORD46	DAP3	0.215	0.0297325
SNORD46	EXO1	0.215	0.0297325
SNORD46	HMGCS1	0.215	0.0297325
SNORD46	INTS3	0.215	0.0297325
SNORD46	MAN2A2	0.215	0.0297325
SNORD46	NDST4	0.215	0.0297325
SNORD46	PUM1	0.215	0.0297325
SNORD46	SCRIB	0.215	0.0297325
SNORD46	XPO1	0.215	0.0297325
SNORD46	DDX11	0.216	0.0289486
SNORD46	DDX39B	0.216	0.0289486
SNORD46	LZIC	0.216	0.0289486
SNORD46	RAD54B	0.216	0.0289486
SNORD46	TUBA1B	0.216	0.0289486
SNORD46	UNG	0.216	0.0289486
SNORD46	ASXL1	0.217	0.0281826
SNORD46	CTCF	0.217	0.0281826
SNORD46	GET4	0.217	0.0281826
SNORD46	IQCC	0.217	0.0281826
SNORD46	LMNB2	0.217	0.0281826
SNORD46	NAA25	0.217	0.0281826
SNORD46	POLD1	0.217	0.0281826
SNORD46	PRPF38B	0.217	0.0281826
SNORD46	SCART1	0.217	0.0281826
SNORD46	ZNF335	0.217	0.0281826
SNORD46	ANP32E	0.218	0.0274341
SNORD46	CLSTN1	0.218	0.0274341
SNORD46	DHX16	0.218	0.0274341
SNORD46	EIF4A1	0.218	0.0274341
SNORD46	GATAD2A	0.218	0.0274341
SNORD46	GMEB1	0.218	0.0274341
SNORD46	MAGEA8	0.218	0.0274341
SNORD46	POMK	0.218	0.0274341
SNORD46	PTPN23	0.218	0.0274341
SNORD46	UBQLN4	0.218	0.0274341
SNORD46	ARL6IP6	0.219	0.0267028
SNORD46	C5orf30	0.219	0.0267028
SNORD46	DHX34	0.219	0.0267028
SNORD46	IL13RA2	0.219	0.0267028
SNORD46	PAXIP1	0.219	0.0267028
SNORD46	SP2	0.219	0.0267028
SNORD46	TDRKH	0.219	0.0267028
SNORD46	TPX2	0.219	0.0267028
SNORD46	YTHDF2	0.219	0.0267028
SNORD46	ANKLE2	0.22	0.0259884
SNORD46	CDK11B	0.22	0.0259884
SNORD46	CYP51A1	0.22	0.0259884
SNORD46	GINS4	0.22	0.0259884
SNORD46	KIF1B	0.22	0.0259884
SNORD46	PACRGL	0.22	0.0259884
SNORD46	SRSF1	0.22	0.0259884
SNORD46	GPHN	0.221	0.0252905
SNORD46	MKI67	0.221	0.0252905
SNORD46	MTMR4	0.221	0.0252905
SNORD46	PKN2	0.221	0.0252905
SNORD46	SLC7A6OS	0.221	0.0252905
SNORD46	TWNK	0.221	0.0252905
SNORD46	CHD1L	0.222	0.024609
SNORD46	FAM193A	0.222	0.024609
SNORD46	MCM5	0.222	0.024609
SNORD46	PRDM10	0.222	0.024609
SNORD46	RFWD3	0.222	0.024609
SNORD46	SMARCC1	0.222	0.024609
SNORD46	BCAR3	0.223	0.0239434
SNORD46	BRD2	0.223	0.0239434
SNORD46	FANCA	0.223	0.0239434
SNORD46	OTUD7B	0.223	0.0239434
SNORD46	SETDB1	0.223	0.0239434
SNORD46	SF3A3	0.223	0.0239434
SNORD46	TARS2	0.223	0.0239434
SNORD46	UBAP2	0.223	0.0239434
SNORD46	USP1	0.223	0.0239434
SNORD46	ZMYM1	0.223	0.0239434
SNORD46	BRD4	0.224	0.0232935
SNORD46	CENPF	0.224	0.0232935
SNORD46	CHAC2	0.224	0.0232935
SNORD46	DMTF1	0.224	0.0232935
SNORD46	DOCK4	0.224	0.0232935
SNORD46	GNL2	0.224	0.0232935
SNORD46	KIAA1429	0.224	0.0232935
SNORD46	NBN	0.224	0.0232935
SNORD46	NUP98	0.224	0.0232935
SNORD46	RNF220	0.224	0.0232935
SNORD46	SRSF7	0.224	0.0232935
SNORD46	YARS	0.224	0.0232935
SNORD46	C3orf52	0.225	0.022659
SNORD46	GPATCH8	0.225	0.022659
SNORD46	MYC	0.225	0.022659
SNORD46	RCC2	0.225	0.022659
SNORD46	AZIN1	0.226	0.0220396
SNORD46	DDX21	0.226	0.0220396
SNORD46	H1F0	0.226	0.0220396
SNORD46	IARS	0.226	0.0220396
SNORD46	PDXP	0.226	0.0220396
SNORD46	SEMA7A	0.226	0.0220396
SNORD46	SLC7A1	0.226	0.0220396
SNORD46	TFAP4	0.226	0.0220396
SNORD46	TRAF7	0.226	0.0220396
SNORD46	CDC20	0.227	0.0214349
SNORD46	FAM208B	0.227	0.0214349
SNORD46	HNRNPC	0.227	0.0214349
SNORD46	HP1BP3	0.227	0.0214349
SNORD46	STPG1	0.227	0.0214349
SNORD46	TAF6	0.227	0.0214349
SNORD46	TNPO3	0.227	0.0214349
SNORD46	CCNK	0.228	0.0208447
SNORD46	NBPF20	0.228	0.0208447
SNORD46	YBX1	0.228	0.0208447
SNORD46	ZDHHC8	0.228	0.0208447
SNORD46	CKAP5	0.229	0.0202688
SNORD46	DENR	0.229	0.0202688
SNORD46	POLR3G	0.229	0.0202688
SNORD46	SRSF9	0.229	0.0202688
SNORD46	UBE2V1	0.229	0.0202688
SNORD46	EDRF1	0.23	0.0197067
SNORD46	FBXO11	0.23	0.0197067
SNORD46	KIF18B	0.23	0.0197067
SNORD46	MICALCL	0.23	0.0197067
SNORD46	SPSB3	0.23	0.0197067
SNORD46	EIF3C	0.231	0.0191584
SNORD46	ERBB4	0.231	0.0191584
SNORD46	POU5F1B	0.231	0.0191584
SNORD46	PRSS3	0.231	0.0191584
SNORD46	TGS1	0.231	0.0191584
SNORD46	ZC3H7B	0.231	0.0191584
SNORD46	CHD2	0.232	0.0186234
SNORD46	GTF2H4	0.232	0.0186234
SNORD46	GTPBP3	0.232	0.0186234
SNORD46	PTPN14	0.232	0.0186234
SNORD46	RTEL1	0.232	0.0186234
SNORD46	SLTM	0.232	0.0186234
SNORD46	WDR3	0.232	0.0186234
SNORD46	ACIN1	0.233	0.0181015
SNORD46	DDX55	0.233	0.0181015
SNORD46	MLLT10	0.233	0.0181015
SNORD46	RBM33	0.233	0.0181015
SNORD46	SZT2	0.233	0.0181015
SNORD46	TRA2B	0.233	0.0181015
SNORD46	MTBP	0.234	0.0175925
SNORD46	NSMAF	0.234	0.0175925
SNORD46	REXO1	0.234	0.0175925
SNORD46	SRSF11	0.234	0.0175925
SNORD46	CAPN2	0.235	0.0170961
SNORD46	FBXL18	0.235	0.0170961
SNORD46	ODC1	0.235	0.0170961
SNORD46	TRIT1	0.235	0.0170961
SNORD46	CNOT3	0.236	0.016612
SNORD46	CPSF7	0.236	0.016612
SNORD46	DPF3	0.236	0.016612
SNORD46	TAF5	0.236	0.016612
SNORD46	UBE2O	0.236	0.016612
SNORD46	FAM189B	0.237	0.01614
SNORD46	FBXW8	0.237	0.01614
SNORD46	NBPF9	0.237	0.01614
SNORD46	PLCG1	0.237	0.01614
SNORD46	U2SURP	0.237	0.01614
SNORD46	CCDC47	0.238	0.0156798
SNORD46	EIF4H	0.238	0.0156798
SNORD46	FAM161A	0.238	0.0156798
SNORD46	DCAF13	0.239	0.0152312
SNORD46	HNRNPM	0.239	0.0152312
SNORD46	SNRNP40	0.239	0.0152312
SNORD46	SSRP1	0.239	0.0152312
SNORD46	DNAJC9	0.24	0.0147939
SNORD46	KTN1	0.24	0.0147939
SNORD46	LY6G5B	0.24	0.0147939
SNORD46	ZNF251	0.24	0.0147939
SNORD46	ZNF687	0.24	0.0147939
SNORD46	KPNB1	0.241	0.0143678
SNORD46	LRCH4	0.241	0.0143678
SNORD46	NASP	0.241	0.0143678
SNORD46	PNN	0.241	0.0143678
SNORD46	WDHD1	0.241	0.0143678
SNORD46	CLCN2	0.242	0.0139525
SNORD46	FOXK1	0.242	0.0139525
SNORD46	POLR3A	0.242	0.0139525
SNORD46	RNF40	0.242	0.0139525
SNORD46	RPAP2	0.242	0.0139525
SNORD46	SLC5A6	0.242	0.0139525
SNORD46	TAF2	0.242	0.0139525
SNORD46	FAF1	0.243	0.0135478
SNORD46	GPATCH4	0.243	0.0135478
SNORD46	LCOR	0.243	0.0135478
SNORD46	RFC5	0.243	0.0135478
SNORD46	SART3	0.243	0.0135478
SNORD46	SLC23A3	0.243	0.0135478
SNORD46	FBXO45	0.244	0.0131535
SNORD46	KIAA0907	0.244	0.0131535
SNORD46	ZSCAN20	0.244	0.0131535
SNORD46	KIAA1549L	0.245	0.0127695
SNORD46	NHEJ1	0.245	0.0127695
SNORD46	SNORA26	0.245	0.0127695
SNORD46	XYLB	0.245	0.0127695
SNORD46	DCAF1	0.246	0.0123953
SNORD46	YRDC	0.246	0.0123953
SNORD46	ZNF410	0.246	0.0123953
SNORD46	CCNL2	0.247	0.012031
SNORD46	GCLM	0.247	0.012031
SNORD46	KDM1A	0.247	0.012031
SNORD46	LRRC40	0.247	0.012031
SNORD46	PMAIP1	0.247	0.012031
SNORD46	SELENOI	0.247	0.012031
SNORD46	ZNF710	0.247	0.012031
SNORD46	LSG1	0.248	0.0116761
SNORD46	PSMC1	0.248	0.0116761
SNORD46	PSMD2	0.248	0.0116761
SNORD46	ZC3HAV1L	0.248	0.0116761
SNORD46	DHCR24	0.249	0.0113306
SNORD46	FOXM1	0.249	0.0113306
SNORD46	KIF20B	0.249	0.0113306
SNORD46	NBPF19	0.249	0.0113306
SNORD46	DHX36	0.25	0.0109942
SNORD46	HNRNPK	0.25	0.0109942
SNORD46	KIF2C	0.25	0.0109942
SNORD46	PDE7A	0.251	0.0106666
SNORD46	TRAP1	0.251	0.0106666
SNORD46	BAZ1B	0.252	0.0103478
SNORD46	CERS2	0.252	0.0103478
SNORD46	MDC1	0.252	0.0103478
SNORD46	TBCCD1	0.252	0.0103478
SNORD46	ACTL6A	0.253	0.0100375
SNORD46	RUBCN	0.253	0.0100375
SNORD46	TMPO	0.253	0.0100375
SNORD46	WAPL	0.253	0.0100375
SNORD46	ZDHHC18	0.253	0.0100375
SNORD46	CENPI	0.254	0.00973552
SNORD46	CEP55	0.254	0.00973552
SNORD46	DSCAM	0.254	0.00973552
SNORD46	MTDH	0.254	0.00973552
SNORD46	TSNARE1	0.254	0.00973552
SNORD46	ARNTL2	0.255	0.00944165
SNORD46	AWAT2	0.255	0.00944165
SNORD46	CPSF1	0.255	0.00944165
SNORD46	KNTC1	0.255	0.00944165
SNORD46	MARK2	0.255	0.00944165
SNORD46	MCM4	0.255	0.00944165
SNORD46	RAN	0.255	0.00944165
SNORD46	UBR5	0.255	0.00944165
SNORD46	ZNRF3	0.255	0.00944165
SNORD46	UHRF1	0.256	0.00915572
SNORD46	YEATS2	0.256	0.00915572
SNORD46	CHD7	0.257	0.00887754
SNORD46	KIAA1524	0.257	0.00887754
SNORD46	NCAPD2	0.257	0.00887754
SNORD46	NONO	0.257	0.00887754
SNORD46	SEC24C	0.257	0.00887754
SNORD46	USP13	0.257	0.00887754
SNORD46	ZMYM4	0.257	0.00887754
SNORD46	CDC42SE1	0.258	0.00860694
SNORD46	GPBP1L1	0.258	0.00860694
SNORD46	NCAPD3	0.258	0.00860694
SNORD46	ASPH	0.259	0.00834374
SNORD46	FASN	0.259	0.00834374
SNORD46	HMGA1	0.259	0.00834374
SNORD46	MCM7	0.259	0.00834374
SNORD46	STIL	0.259	0.00834374
SNORD46	ARHGAP22	0.26	0.00808776
SNORD46	CCDC18	0.26	0.00808776
SNORD46	EDC4	0.26	0.00808776
SNORD46	NOLC1	0.26	0.00808776
SNORD46	RNF214	0.26	0.00808776
SNORD46	TAF4B	0.26	0.00808776
SNORD46	ZNF26	0.26	0.00808776
SNORD46	CLSPN	0.261	0.00783883
SNORD46	LARP1	0.261	0.00783883
SNORD46	PHRF1	0.261	0.00783883
SNORD46	SRSF4	0.261	0.00783883
SNORD46	WASF2	0.261	0.00783883
SNORD46	ADAM17	0.262	0.00759679
SNORD46	CEP128	0.262	0.00759679
SNORD46	DNMT1	0.262	0.00759679
SNORD46	EXOSC10	0.262	0.00759679
SNORD46	HEATR1	0.262	0.00759679
SNORD46	KDM4A	0.262	0.00759679
SNORD46	NOP2	0.262	0.00759679
SNORD46	ZBED4	0.263	0.00736147
SNORD46	ZNF384	0.263	0.00736147
SNORD46	ATRIP	0.264	0.00713271
SNORD46	HNRNPU	0.264	0.00713271
SNORD46	SLC35E2	0.264	0.00713271
SNORD46	TAGLN3	0.264	0.00713271
SNORD46	CDCA8	0.265	0.00691035
SNORD46	DOCK7	0.265	0.00691035
SNORD46	NSUN4	0.265	0.00691035
SNORD46	TMEM201	0.265	0.00691035
SNORD46	WDR43	0.265	0.00691035
SNORD46	DFFB	0.266	0.00669424
SNORD46	DGCR8	0.266	0.00669424
SNORD46	PABPC1	0.266	0.00669424
SNORD46	POP1	0.266	0.00669424
SNORD46	RBM28	0.266	0.00669424
SNORD46	NOL9	0.267	0.00648422
SNORD46	ZNF326	0.267	0.00648422
SNORD46	MCM10	0.268	0.00628015
SNORD46	TXLNA	0.268	0.00628015
SNORD46	ITPR3	0.269	0.00608188
SNORD46	POM121	0.269	0.00608188
SNORD46	HELLS	0.27	0.00588927
SNORD46	METTL3	0.27	0.00588927
SNORD46	SRRM1	0.27	0.00588927
SNORD46	SRRT	0.27	0.00588927
SNORD46	CLGN	0.271	0.00570217
SNORD46	IRAK2	0.271	0.00570217
SNORD46	PHACTR4	0.271	0.00570217
SNORD46	USP48	0.271	0.00570217
SNORD46	ATXN2L	0.272	0.00552045
SNORD46	DPH2	0.272	0.00552045
SNORD46	NCOR2	0.272	0.00552045
SNORD46	SLC35E2B	0.272	0.00552045
SNORD46	UBR4	0.272	0.00552045
SNORD46	FNBP4	0.273	0.00534397
SNORD46	MAST2	0.273	0.00534397
SNORD46	AGO2	0.274	0.0051726
SNORD46	MSH6	0.274	0.0051726
SNORD46	TRRAP	0.274	0.0051726
SNORD46	CEP85	0.275	0.00500622
SNORD46	LRRC41	0.275	0.00500622
SNORD46	PDCD11	0.275	0.00500622
SNORD46	SMC3	0.277	0.00468788
SNORD46	TCERG1	0.277	0.00468788
SNORD46	NSD2	0.278	0.00453569
SNORD46	ILF2	0.279	0.00438798
SNORD46	PRMT5	0.279	0.00438798
SNORD46	FUBP1	0.28	0.00424465
SNORD46	ESPL1	0.281	0.00410558
SNORD46	GGH	0.281	0.00410558
SNORD46	KPNA6	0.281	0.00410558
SNORD46	SERBP1	0.281	0.00410558
SNORD46	UBAP2L	0.281	0.00410558
SNORD46	MSH2	0.282	0.00397066
SNORD46	SRRM2	0.282	0.00397066
SNORD46	NUP205	0.283	0.00383977
SNORD46	RLF	0.283	0.00383977
SNORD46	YLPM1	0.283	0.00383977
SNORD46	ARID1A	0.284	0.00371282
SNORD46	NOP14	0.284	0.00371282
SNORD46	PGAM5	0.284	0.00371282
SNORD46	TCF20	0.284	0.00371282
SNORD46	TTLL12	0.284	0.00371282
SNORD46	MMS19	0.285	0.0035897
SNORD46	IPO7	0.286	0.00347029
SNORD46	PRPF4B	0.286	0.00347029
SNORD46	TBX3	0.286	0.00347029
SNORD46	GON4L	0.287	0.00335452
SNORD46	GTF3C2	0.288	0.00324227
SNORD46	PRKDC	0.288	0.00324227
SNORD46	AC068946.1	0.29	0.00302798
SNORD46	EP400	0.29	0.00302798
SNORD46	RBM25	0.291	0.00292575
SNORD46	SRSF10	0.291	0.00292575
SNORD46	DNA2	0.292	0.00282668
SNORD46	RRS1	0.292	0.00282668
SNORD46	U2AF2	0.293	0.00273069
SNORD46	HNRNPA2B1	0.294	0.00263768
SNORD46	NOC3L	0.294	0.00263768
SNORD46	LRP8	0.295	0.00254757
SNORD46	ITGA10	0.297	0.00237576
SNORD46	PIP5K1A	0.299	0.00221461
SNORD46	PPP1R8	0.301	0.00206353
SNORD46	PUS7	0.302	0.0019916
SNORD46	TRPA1	0.303	0.00192197
SNORD46	USP24	0.304	0.00185458
SNORD46	PPRC1	0.305	0.00178937
SNORD46	ORC1	0.306	0.00172628
SNORD46	ILF3	0.307	0.00166523
SNORD46	RAD54L	0.307	0.00166523
SNORD46	SPEN	0.308	0.00160618
SNORD46	HGS	0.31	0.00149382
SNORD46	DHX9	0.312	0.00138874
SNORD46	UBE4B	0.312	0.00138874
SNORD46	MTFR1	0.314	0.00129051
SNORD46	HNRNPH1	0.315	0.00124384
SNORD46	MTA1	0.317	0.00115514
SNORD46	NDC1	0.317	0.00115514
SNORD46	RCC1	0.317	0.00115514
SNORD46	DHX15	0.318	0.00111302
SNORD46	EYA3	0.318	0.00111302
SNORD46	INCENP	0.319	0.00107232
SNORD46	SRPK1	0.32	0.001033
SNORD46	STX1A	0.32	0.001033
SNORD46	ZNF143	0.32	0.001033
SNORD46	TONSL	0.323	0.000922905
SNORD46	TTC4	0.323	0.000922905
SNORD46	UBIAD1	0.323	0.000922905
SNORD46	FOXJ3	0.325	0.000855661
SNORD46	NRDC	0.326	0.000823771
SNORD46	PIAS3	0.327	0.000792986
SNORD46	ARFGEF1	0.329	0.000734593
SNORD46	CAD	0.331	0.000680216
SNORD46	EIF4G1	0.332	0.000654453
SNORD46	RP1	0.333	0.000629601
SNORD46	MTOR	0.335	0.000582507
SNORD46	DHX37	0.336	0.00056021
SNORD46	DNAJC11	0.342	0.000442276
SNORD46	HNRNPR	0.348	0.000347852
SNORD46	C1orf109	0.349	0.00033408
SNORD46	HNRNPUL2-BSCL2	0.349	0.00033408
SNORD46	CSPP1	0.353	0.000283937
SNORD46	TOP3B	0.356	0.000251056
SNORD46	THRAP3	0.366	0.000165433
SNORD46	SF3A1	0.367	0.000158582
SNORD46	GCN1	0.372	0.000128154
SNORD46	EIF3A	0.384	7.60306e-05
SNORD46	SFPQ	0.393	5.0884e-05

## Sheet: Table S6
Table S6. Co-expression genes of U3 in sarcoma.
ID	ID	r	P value
U3	CDK13	-0.425	0.0176514
U3	TRRAP	-0.423	0.0181859
U3	TCERG1	-0.42	0.0190143
U3	PIP5K1A	-0.419	0.0192977
U3	SMG8	-0.413	0.0210766
U3	RNF40	-0.41	0.0220185
U3	FBXO11	-0.408	0.0226666
U3	NFXL1	-0.407	0.0229968
U3	SRSF10	-0.406	0.0233311
U3	EDC4	-0.405	0.0236697
U3	DHX9	-0.404	0.0240126
U3	NBPF15	-0.404	0.0240126
U3	ATXN2L	-0.403	0.0243597
U3	C16orf58	-0.403	0.0243597
U3	POM121	-0.403	0.0243597
U3	GTF2H2C	-0.401	0.0250671
U3	TAF2	-0.399	0.0257921
U3	REV1	-0.397	0.0265353
U3	TBCCD1	-0.395	0.0272968
U3	BRD2	-0.394	0.0276846
U3	C1orf109	-0.392	0.0284745
U3	GPATCH8	-0.39	0.0292837
U3	RLF	-0.39	0.0292837
U3	TRMT61B	-0.39	0.0292837
U3	DMTF1	-0.388	0.0301127
U3	RBM12B	-0.383	0.0322737
U3	ZSCAN29	-0.382	0.0327215
U3	MTBP	-0.381	0.0331746
U3	PPFIA1	-0.381	0.0331746
U3	ADNP	-0.38	0.033633
U3	SMARCAD1	-0.38	0.033633
U3	SF3B1	-0.379	0.0340969
U3	RB1CC1	-0.378	0.0345662
U3	SEC24C	-0.378	0.0345662
U3	LRRC40	-0.377	0.0350411
U3	ZRANB1	-0.377	0.0350411
U3	DNAJC11	-0.376	0.0355215
U3	NCOA6	-0.376	0.0355215
U3	CASP8AP2	-0.375	0.0360075
U3	SPEN	-0.375	0.0360075
U3	RBBP6	-0.374	0.0364991
U3	U2SURP	-0.374	0.0364991
U3	VHL	-0.374	0.0364991
U3	SETD5	-0.373	0.0369965
U3	KBTBD4	-0.372	0.0374996
U3	KRIT1	-0.372	0.0374996
U3	UBR5	-0.371	0.0380085
U3	ZFR	-0.371	0.0380085
U3	NR2C2	-0.37	0.0385233
U3	INTS3	-0.369	0.0390441
U3	MAZ	-0.368	0.0395707
U3	PALB2	-0.368	0.0395707
U3	PRRC2B	-0.368	0.0395707
U3	KANSL1	-0.367	0.0401034
U3	FNBP4	-0.366	0.0406422
U3	SRRM1	-0.366	0.0406422
U3	OTUD3	-0.365	0.0411871
U3	YTHDC2	-0.365	0.0411871
U3	TAF6	-0.363	0.0422955
U3	ZNF609	-0.363	0.0422955
U3	CSPP1	-0.362	0.042859
U3	DHX15	-0.362	0.042859
U3	PAXBP1	-0.362	0.042859
U3	UBXN4	-0.362	0.042859
U3	MAP4K3	-0.361	0.0434289
U3	CHERP	-0.36	0.0440052
U3	DDX39B	-0.36	0.0440052
U3	PAXIP1	-0.359	0.044588
U3	FOXJ3	-0.358	0.0451772
U3	NUP153	-0.358	0.0451772
U3	BTAF1	-0.357	0.045773
U3	CBFA2T2	-0.357	0.045773
U3	ZNF384	-0.357	0.045773
U3	ARID1B	-0.356	0.0463754
U3	TBC1D14	-0.356	0.0463754
U3	PKN2	-0.355	0.0469845
U3	TSTD2	-0.355	0.0469845
U3	EIF3A	-0.354	0.0476003
U3	PDPK1	-0.354	0.0476003
U3	UBAP2L	-0.354	0.0476003
U3	SMC3	-0.353	0.0482228
U3	ZCCHC8	-0.353	0.0482228
U3	ESCO1	-0.352	0.0488522
U3	HGS	-0.352	0.0488522
U3	RSPRY1	-0.352	0.0488522
U3	SPIN1	-0.351	0.0494884
U3	TP53BP1	-0.351	0.0494884
U3	BAG1	0.36	0.0499401
U3	ECSIT	0.36	0.0499401
U3	EMC3	0.36	0.0499401
U3	GABARAP	0.36	0.0499401
U3	IFI35	0.36	0.0499401
U3	JTB	0.36	0.0499401
U3	RASGRP4	0.36	0.0499401
U3	SYT5	0.36	0.0499401
U3	FAM89B	0.361	0.049299
U3	TAPBP	0.361	0.049299
U3	TRPT1	0.361	0.049299
U3	WDR18	0.361	0.049299
U3	BLVRA	0.362	0.0486648
U3	ESPN	0.362	0.0486648
U3	HLA-E	0.362	0.0486648
U3	RAB26	0.362	0.0486648
U3	RHBDL1	0.362	0.0486648
U3	STAT5A	0.362	0.0486648
U3	UBAC2	0.362	0.0486648
U3	PMF1-BGLAP	0.363	0.0480375
U3	SIGLEC5	0.363	0.0480375
U3	SSU72	0.363	0.0480375
U3	AC003002.1	0.364	0.0474169
U3	CYB5D2	0.364	0.0474169
U3	HIST1H1C	0.364	0.0474169
U3	LRRC45	0.364	0.0474169
U3	MRPL40	0.364	0.0474169
U3	PSMC3	0.364	0.0474169
U3	PUSL1	0.364	0.0474169
U3	SSR2	0.364	0.0474169
U3	CRIP1	0.365	0.0468032
U3	FAM110D	0.365	0.0468032
U3	MANF	0.365	0.0468032
U3	PIN1	0.365	0.0468032
U3	PSPN	0.365	0.0468032
U3	SP110	0.365	0.0468032
U3	ATG7	0.366	0.0461961
U3	COPZ2	0.366	0.0461961
U3	DDX49	0.366	0.0461961
U3	ELP6	0.366	0.0461961
U3	NDUFB5	0.366	0.0461961
U3	PDLIM2	0.366	0.0461961
U3	RBMX2	0.366	0.0461961
U3	REXO4	0.366	0.0461961
U3	RWDD1	0.366	0.0461961
U3	SPATA45	0.366	0.0461961
U3	UBXN6	0.366	0.0461961
U3	FERMT3	0.367	0.0455956
U3	SARS2	0.367	0.0455956
U3	SCT	0.367	0.0455956
U3	WDR54	0.367	0.0455956
U3	FBXO44	0.368	0.0450018
U3	PPIE	0.368	0.0450018
U3	CRELD2	0.369	0.0444145
U3	NUTM1	0.369	0.0444145
U3	TRPM2	0.369	0.0444145
U3	WDR46	0.369	0.0444145
U3	FAM212A	0.37	0.0438337
U3	IGFBP4	0.37	0.0438337
U3	MED7	0.37	0.0438337
U3	ARPC5L	0.371	0.0432593
U3	ATP6V0B	0.371	0.0432593
U3	GTF3C6	0.371	0.0432593
U3	MYL6B	0.371	0.0432593
U3	TMEM121	0.371	0.0432593
U3	ELOF1	0.372	0.0426912
U3	GPANK1	0.372	0.0426912
U3	PTPN18	0.372	0.0426912
U3	WDR34	0.372	0.0426912
U3	AKR1A1	0.373	0.0421295
U3	ARL6IP4	0.373	0.0421295
U3	C1orf54	0.373	0.0421295
U3	CDK9	0.373	0.0421295
U3	F12	0.373	0.0421295
U3	FCER1G	0.373	0.0421295
U3	OAZ1	0.373	0.0421295
U3	TMEM222	0.373	0.0421295
U3	COPS6	0.374	0.0415741
U3	DENND6B	0.374	0.0415741
U3	ST6GALNAC6	0.374	0.0415741
U3	TMEM101	0.374	0.0415741
U3	ZNF787	0.374	0.0415741
U3	ALKBH3	0.375	0.0410248
U3	ARHGDIB	0.375	0.0410248
U3	GPR137	0.375	0.0410248
U3	TMEM86B	0.375	0.0410248
U3	AC092587.1	0.376	0.0404818
U3	ECH1	0.376	0.0404818
U3	JMJD4	0.376	0.0404818
U3	LAT2	0.376	0.0404818
U3	MYL6	0.376	0.0404818
U3	AKR7A2	0.377	0.0399448
U3	C11orf74	0.377	0.0399448
U3	CCDC94	0.377	0.0399448
U3	EPS8L2	0.377	0.0399448
U3	GPT	0.377	0.0399448
U3	IL3RA	0.377	0.0399448
U3	C17orf62	0.378	0.0394139
U3	ITPA	0.378	0.0394139
U3	PBDC1	0.378	0.0394139
U3	SQOR	0.378	0.0394139
U3	TRADD	0.378	0.0394139
U3	UFSP2	0.378	0.0394139
U3	ZNF771	0.378	0.0394139
U3	HES5	0.379	0.038889
U3	STARD3	0.379	0.038889
U3	C8G	0.38	0.03837
U3	ECI1	0.38	0.03837
U3	ENTPD8	0.38	0.03837
U3	KCNT1	0.38	0.03837
U3	NPM3	0.38	0.03837
U3	SLC25A38	0.38	0.03837
U3	AIFM3	0.381	0.037857
U3	AP002990.1	0.381	0.037857
U3	BATF	0.381	0.037857
U3	NPW	0.381	0.037857
U3	PQLC1	0.381	0.037857
U3	SLC27A1	0.381	0.037857
U3	ATP5H	0.382	0.0373498
U3	CALY	0.382	0.0373498
U3	GP9	0.382	0.0373498
U3	SYNGR2	0.382	0.0373498
U3	C1QB	0.383	0.0368484
U3	D2HGDH	0.383	0.0368484
U3	GPSM3	0.383	0.0368484
U3	NDUFC1	0.383	0.0368484
U3	RNASE1	0.383	0.0368484
U3	SRA1	0.383	0.0368484
U3	DDRGK1	0.384	0.0363527
U3	LY86	0.384	0.0363527
U3	MRPL24	0.384	0.0363527
U3	MRPS15	0.384	0.0363527
U3	PIH1D1	0.384	0.0363527
U3	TMEM52	0.384	0.0363527
U3	CDK10	0.385	0.0358627
U3	CLTA	0.385	0.0358627
U3	KCNK7	0.385	0.0358627
U3	LY96	0.385	0.0358627
U3	NAA60	0.385	0.0358627
U3	ODF3B	0.385	0.0358627
U3	PRDX5	0.385	0.0358627
U3	AIF1	0.386	0.0353784
U3	ARRDC1	0.386	0.0353784
U3	CLIC1	0.386	0.0353784
U3	LYRM4	0.386	0.0353784
U3	MLST8	0.386	0.0353784
U3	PPP4C	0.386	0.0353784
U3	RHPN1	0.386	0.0353784
U3	SLC9A3R2	0.386	0.0353784
U3	FOLR2	0.387	0.0348997
U3	HPN	0.387	0.0348997
U3	MON1A	0.387	0.0348997
U3	NAGLU	0.387	0.0348997
U3	PRMT7	0.387	0.0348997
U3	SIPA1	0.387	0.0348997
U3	PRSS33	0.388	0.0344265
U3	SULT1A2	0.388	0.0344265
U3	TSPO	0.388	0.0344265
U3	WASHC1	0.388	0.0344265
U3	WDR24	0.388	0.0344265
U3	ATP5G1	0.389	0.0339588
U3	CYB561D2	0.389	0.0339588
U3	HSPBP1	0.389	0.0339588
U3	MAN1B1	0.389	0.0339588
U3	NINJ1	0.389	0.0339588
U3	SIX3	0.389	0.0339588
U3	IDUA	0.39	0.0334965
U3	RPP25L	0.39	0.0334965
U3	SSBP4	0.39	0.0334965
U3	ZNF775	0.39	0.0334965
U3	COX17	0.391	0.0330396
U3	FKBP1A	0.391	0.0330396
U3	RPS26	0.391	0.0330396
U3	TCN2	0.391	0.0330396
U3	CABP7	0.392	0.0325881
U3	CD33	0.392	0.0325881
U3	GNB2	0.392	0.0325881
U3	BRMS1	0.393	0.0321419
U3	DPM2	0.393	0.0321419
U3	ENKD1	0.393	0.0321419
U3	LCMT1	0.393	0.0321419
U3	LSM4	0.393	0.0321419
U3	PSTPIP1	0.393	0.0321419
U3	RPS15	0.393	0.0321419
U3	TMED3	0.393	0.0321419
U3	UQCRC1	0.393	0.0321419
U3	ERCC1	0.394	0.0317009
U3	HS3ST6	0.394	0.0317009
U3	LMF1	0.394	0.0317009
U3	NDUFS4	0.394	0.0317009
U3	SERTAD1	0.394	0.0317009
U3	SPTY2D1-AS1	0.394	0.0317009
U3	THAP3	0.394	0.0317009
U3	TXNRD2	0.394	0.0317009
U3	CRIP2	0.395	0.0312651
U3	GMPPA	0.395	0.0312651
U3	NARFL	0.395	0.0312651
U3	PPM1N	0.395	0.0312651
U3	TBC1D22A	0.395	0.0312651
U3	HOXD3	0.396	0.0308345
U3	IFT43	0.396	0.0308345
U3	MAD1L1	0.396	0.0308345
U3	RPL10A	0.396	0.0308345
U3	SLC43A1	0.396	0.0308345
U3	TALDO1	0.396	0.0308345
U3	CHMP1A	0.397	0.030409
U3	DDT	0.397	0.030409
U3	DGCR6L	0.397	0.030409
U3	RENBP	0.397	0.030409
U3	SEM1	0.397	0.030409
U3	C21orf33	0.398	0.0299885
U3	CYTH4	0.398	0.0299885
U3	FGD3	0.398	0.0299885
U3	HES4	0.398	0.0299885
U3	MIEN1	0.398	0.0299885
U3	POP5	0.398	0.0299885
U3	ST6GALNAC4	0.398	0.0299885
U3	TMEM134	0.398	0.0299885
U3	CD14	0.399	0.029573
U3	HDAC10	0.399	0.029573
U3	KIF9	0.399	0.029573
U3	NFKBIE	0.399	0.029573
U3	PEBP4	0.399	0.029573
U3	PSMB6	0.399	0.029573
U3	TST	0.399	0.029573
U3	UCHL3	0.399	0.029573
U3	AK1	0.4	0.0291625
U3	APEH	0.4	0.0291625
U3	CEACAM21	0.4	0.0291625
U3	GNPTG	0.4	0.0291625
U3	NCBP2-AS2	0.4	0.0291625
U3	NNMT	0.4	0.0291625
U3	PHKG2	0.4	0.0291625
U3	SFXN4	0.4	0.0291625
U3	VOPP1	0.4	0.0291625
U3	ADGRA1	0.401	0.0287569
U3	BRK1	0.401	0.0287569
U3	MRPL51	0.401	0.0287569
U3	MTIF3	0.401	0.0287569
U3	TBXAS1	0.401	0.0287569
U3	IGFLR1	0.402	0.0283562
U3	IMPDH2	0.402	0.0283562
U3	MRPL57	0.402	0.0283562
U3	NANS	0.402	0.0283562
U3	NDUFA9	0.402	0.0283562
U3	NMRK1	0.402	0.0283562
U3	SIRT6	0.402	0.0283562
U3	TMC6	0.402	0.0283562
U3	ARHGAP4	0.403	0.0279603
U3	JMJD8	0.403	0.0279603
U3	MFNG	0.403	0.0279603
U3	ZNF579	0.403	0.0279603
U3	NMRAL1	0.404	0.0275691
U3	POMT1	0.404	0.0275691
U3	RTN4IP1	0.404	0.0275691
U3	C1QTNF12	0.405	0.0271827
U3	CHRNA4	0.405	0.0271827
U3	PTRHD1	0.405	0.0271827
U3	SEC61B	0.405	0.0271827
U3	DGUOK	0.406	0.026801
U3	GNG13	0.406	0.026801
U3	GRN	0.406	0.026801
U3	NDUFS3	0.406	0.026801
U3	PPAN	0.406	0.026801
U3	RBX1	0.406	0.026801
U3	TM7SF2	0.406	0.026801
U3	UROD	0.406	0.026801
U3	CHST13	0.407	0.0264239
U3	COX8A	0.407	0.0264239
U3	ECEL1	0.407	0.0264239
U3	MSLN	0.407	0.0264239
U3	POLR2G	0.407	0.0264239
U3	PRR13	0.407	0.0264239
U3	BORCS8	0.408	0.0260514
U3	GSDMD	0.408	0.0260514
U3	PPP1R16A	0.408	0.0260514
U3	RNPEPL1	0.408	0.0260514
U3	XAB2	0.408	0.0260514
U3	AC233723.1	0.409	0.0256835
U3	ACTR1A	0.409	0.0256835
U3	NBDY	0.409	0.0256835
U3	ORM2	0.409	0.0256835
U3	C1orf162	0.41	0.0253201
U3	IFITM2	0.41	0.0253201
U3	LSM2	0.41	0.0253201
U3	PMPCA	0.41	0.0253201
U3	RPL22L1	0.41	0.0253201
U3	SHISA5	0.41	0.0253201
U3	ZNF32	0.41	0.0253201
U3	ASGR2	0.411	0.0249611
U3	C1QA	0.411	0.0249611
U3	NCF4	0.411	0.0249611
U3	PARK7	0.411	0.0249611
U3	SNU13	0.411	0.0249611
U3	CYHR1	0.412	0.0246065
U3	SNAI3	0.412	0.0246065
U3	ABCA7	0.413	0.0242563
U3	FAM110A	0.413	0.0242563
U3	FAM167B	0.413	0.0242563
U3	QARS	0.413	0.0242563
U3	UCN	0.413	0.0242563
U3	ATP5G2	0.414	0.0239104
U3	EIF1	0.414	0.0239104
U3	ERP29	0.414	0.0239104
U3	GNA15	0.414	0.0239104
U3	MGST2	0.414	0.0239104
U3	PINX1	0.414	0.0239104
U3	ATP6V0E1	0.415	0.0235689
U3	MFSD3	0.415	0.0235689
U3	POLR2I	0.415	0.0235689
U3	SELENOM	0.415	0.0235689
U3	APOPT1	0.416	0.0232315
U3	ARL3	0.416	0.0232315
U3	GCAT	0.416	0.0232315
U3	MRPL2	0.416	0.0232315
U3	RASSF7	0.416	0.0232315
U3	STAB1	0.416	0.0232315
U3	ARHGAP19-SLIT1	0.417	0.0228984
U3	CTSD	0.417	0.0228984
U3	EMC9	0.417	0.0228984
U3	SELENOW	0.417	0.0228984
U3	TNFRSF4	0.417	0.0228984
U3	ATP5J2	0.418	0.0225694
U3	COX6B1	0.418	0.0225694
U3	ERGIC3	0.418	0.0225694
U3	AANAT	0.419	0.0222446
U3	CCDC124	0.419	0.0222446
U3	CDK2AP2	0.419	0.0222446
U3	CDKN2AIPNL	0.419	0.0222446
U3	HMX1	0.419	0.0222446
U3	RNASET2	0.419	0.0222446
U3	RPL26	0.419	0.0222446
U3	AC011498.1	0.42	0.0219238
U3	CCDC106	0.42	0.0219238
U3	CHMP6	0.42	0.0219238
U3	GEMIN7	0.42	0.0219238
U3	JUND	0.42	0.0219238
U3	EIF3G	0.421	0.021607
U3	MAP1LC3A	0.421	0.021607
U3	SMIM26	0.421	0.021607
U3	GPS1	0.422	0.0212942
U3	LFNG	0.422	0.0212942
U3	TMEM238	0.422	0.0212942
U3	TNFSF12	0.422	0.0212942
U3	ACSF3	0.423	0.0209854
U3	C21orf2	0.423	0.0209854
U3	FASTK	0.423	0.0209854
U3	PDE9A	0.423	0.0209854
U3	TPRA1	0.423	0.0209854
U3	ZNF205	0.423	0.0209854
U3	BST2	0.424	0.0206805
U3	CATSPER1	0.424	0.0206805
U3	GOLT1A	0.424	0.0206805
U3	IFI27L1	0.424	0.0206805
U3	LGALS9	0.424	0.0206805
U3	PNMA8B	0.424	0.0206805
U3	PRSS36	0.424	0.0206805
U3	RPP30	0.424	0.0206805
U3	GNAT1	0.425	0.0203795
U3	LRRC26	0.425	0.0203795
U3	METTL12	0.425	0.0203795
U3	MRPL20	0.425	0.0203795
U3	NDUFA8	0.425	0.0203795
U3	PPDPF	0.425	0.0203795
U3	RPL5	0.425	0.0203795
U3	B3GALT4	0.426	0.0200823
U3	COX7A2	0.426	0.0200823
U3	CPLX1	0.426	0.0200823
U3	GZMM	0.426	0.0200823
U3	LKAAEAR1	0.426	0.0200823
U3	LST1	0.426	0.0200823
U3	NKX6-2	0.426	0.0200823
U3	PSMD13	0.426	0.0200823
U3	RGS10	0.426	0.0200823
U3	UBE2M	0.426	0.0200823
U3	CTDNEP1	0.427	0.0197889
U3	EXOSC1	0.427	0.0197889
U3	FARS2	0.427	0.0197889
U3	FCGRT	0.427	0.0197889
U3	LAPTM5	0.427	0.0197889
U3	NAA10	0.427	0.0197889
U3	TXN2	0.427	0.0197889
U3	MBLAC1	0.428	0.0194992
U3	MRPS21	0.428	0.0194992
U3	MT3	0.428	0.0194992
U3	PIGU	0.428	0.0194992
U3	ZDHHC12	0.428	0.0194992
U3	PSMB1	0.429	0.0192132
U3	STXBP2	0.429	0.0192132
U3	CRLF1	0.43	0.018931
U3	NDUFAF2	0.43	0.018931
U3	RPL31	0.43	0.018931
U3	AL159163.1	0.431	0.0186523
U3	ARPC3	0.431	0.0186523
U3	CLPP	0.431	0.0186523
U3	DUS2	0.431	0.0186523
U3	HBQ1	0.431	0.0186523
U3	HSD17B8	0.431	0.0186523
U3	MYL5	0.431	0.0186523
U3	TPT1	0.431	0.0186523
U3	IFITM3	0.432	0.0183773
U3	SNRNP35	0.432	0.0183773
U3	RHOG	0.433	0.0181058
U3	RPL7A	0.433	0.0181058
U3	SSSCA1	0.433	0.0181058
U3	UXT	0.433	0.0181058
U3	MROH6	0.434	0.0178378
U3	RBM10	0.434	0.0178378
U3	STX8	0.434	0.0178378
U3	IZUMO4	0.435	0.0175733
U3	SOHLH1	0.435	0.0175733
U3	EXD3	0.436	0.0173122
U3	FBXO2	0.436	0.0173122
U3	RABGGTA	0.436	0.0173122
U3	SCRN2	0.436	0.0173122
U3	SWI5	0.436	0.0173122
U3	CD81	0.437	0.0170546
U3	COMMD4	0.437	0.0170546
U3	FAM234A	0.437	0.0170546
U3	HMGCL	0.437	0.0170546
U3	PQBP1	0.437	0.0170546
U3	RTP5	0.437	0.0170546
U3	S100A13	0.437	0.0170546
U3	TMEM115	0.437	0.0170546
U3	NEDD8	0.438	0.0168003
U3	OAZ3	0.438	0.0168003
U3	PRAF2	0.438	0.0168003
U3	SENP3	0.438	0.0168003
U3	DTNBP1	0.439	0.0165494
U3	FUT5	0.439	0.0165494
U3	GYPC	0.439	0.0165494
U3	LRRC23	0.439	0.0165494
U3	NUDT1	0.439	0.0165494
U3	UNC93B1	0.439	0.0165494
U3	DPCD	0.44	0.0163017
U3	GSTO1	0.44	0.0163017
U3	MZT2A	0.44	0.0163017
U3	RNF166	0.44	0.0163017
U3	EEF1B2	0.441	0.0160573
U3	NAT14	0.441	0.0160573
U3	SDHAF1	0.441	0.0160573
U3	CTRB2	0.442	0.0158162
U3	MAFA	0.442	0.0158162
U3	RAB4B	0.442	0.0158162
U3	RNF25	0.442	0.0158162
U3	SDF2	0.442	0.0158162
U3	TNFRSF18	0.442	0.0158162
U3	UBALD2	0.442	0.0158162
U3	HRH3	0.443	0.0155782
U3	LAMTOR1	0.443	0.0155782
U3	PSMC5	0.443	0.0155782
U3	RNASE6	0.443	0.0155782
U3	RPS2	0.443	0.0155782
U3	CORO7	0.444	0.0153434
U3	GNMT	0.444	0.0153434
U3	NUCB1	0.444	0.0153434
U3	STX5	0.444	0.0153434
U3	ATPIF1	0.445	0.0151117
U3	MRPL21	0.445	0.0151117
U3	OXLD1	0.445	0.0151117
U3	PMF1	0.445	0.0151117
U3	TMEM205	0.445	0.0151117
U3	SPAG7	0.446	0.0148831
U3	C19orf81	0.447	0.0146576
U3	CDC42EP5	0.447	0.0146576
U3	FLYWCH2	0.447	0.0146576
U3	LRRC29	0.447	0.0146576
U3	MMP24-AS1	0.447	0.0146576
U3	UBL5	0.447	0.0146576
U3	WDR25	0.447	0.0146576
U3	C20orf204	0.448	0.0144351
U3	CD2BP2	0.448	0.0144351
U3	GALK1	0.448	0.0144351
U3	MSRB2	0.448	0.0144351
U3	NEU4	0.448	0.0144351
U3	PEX16	0.448	0.0144351
U3	PSMA2	0.448	0.0144351
U3	CCM2	0.449	0.0142155
U3	SLC22A31	0.449	0.0142155
U3	VAMP8	0.449	0.0142155
U3	BLVRB	0.45	0.0139989
U3	MPDU1	0.45	0.0139989
U3	TP53I13	0.45	0.0139989
U3	UTF1	0.45	0.0139989
U3	CLDND2	0.451	0.0137852
U3	PMVK	0.451	0.0137852
U3	TNFAIP8L2	0.451	0.0137852
U3	GNG3	0.452	0.0135745
U3	ISG15	0.452	0.0135745
U3	NDUFS5	0.452	0.0135745
U3	PTGDS	0.452	0.0135745
U3	ZNF394	0.452	0.0135745
U3	C16orf86	0.453	0.0133665
U3	DNAJB2	0.453	0.0133665
U3	FKBPL	0.453	0.0133665
U3	NBL1	0.453	0.0133665
U3	RABAC1	0.453	0.0133665
U3	RASL10A	0.453	0.0133665
U3	TNNI3	0.453	0.0133665
U3	BRI3	0.454	0.0131614
U3	PCSK1N	0.454	0.0131614
U3	FMC1	0.455	0.0129591
U3	LTC4S	0.455	0.0129591
U3	RPL3	0.455	0.0129591
U3	PARL	0.457	0.0125627
U3	SIGIRR	0.457	0.0125627
U3	SS18L2	0.457	0.0125627
U3	NDUFA7	0.458	0.0123685
U3	RPS12	0.458	0.0123685
U3	SNRPA	0.458	0.0123685
U3	ATP6V0D1	0.459	0.012177
U3	FUOM	0.459	0.012177
U3	GPX4	0.459	0.012177
U3	IMP3	0.459	0.012177
U3	LSM7	0.459	0.012177
U3	MCAT	0.459	0.012177
U3	CHCHD10	0.46	0.0119882
U3	COMMD3	0.46	0.0119882
U3	DBNL	0.46	0.0119882
U3	PSMB7	0.46	0.0119882
U3	RABL6	0.46	0.0119882
U3	RPS20	0.46	0.0119882
U3	SYCE3	0.46	0.0119882
U3	CHCHD1	0.461	0.0118019
U3	GPATCH3	0.461	0.0118019
U3	RFNG	0.461	0.0118019
U3	ZBTB48	0.461	0.0118019
U3	FBXW5	0.462	0.0116182
U3	HAGHL	0.462	0.0116182
U3	PLEKHJ1	0.462	0.0116182
U3	TMA7	0.462	0.0116182
U3	TMEM91	0.462	0.0116182
U3	ZNHIT2	0.462	0.0116182
U3	ARL16	0.463	0.0114371
U3	C16orf74	0.463	0.0114371
U3	COPE	0.463	0.0114371
U3	FRA10AC1	0.463	0.0114371
U3	PTOV1	0.463	0.0114371
U3	RPS17	0.463	0.0114371
U3	SMIM1	0.463	0.0114371
U3	C19orf53	0.464	0.0112584
U3	LAGE3	0.464	0.0112584
U3	PGP	0.464	0.0112584
U3	WDR92	0.464	0.0112584
U3	B4GALT7	0.465	0.0110823
U3	CD68	0.465	0.0110823
U3	MINOS1	0.465	0.0110823
U3	BAX	0.466	0.0109086
U3	RPL11	0.466	0.0109086
U3	TXNL4A	0.466	0.0109086
U3	TYROBP	0.466	0.0109086
U3	BAD	0.467	0.0107373
U3	MRPS2	0.467	0.0107373
U3	OSGIN1	0.467	0.0107373
U3	RPL39	0.467	0.0107373
U3	RPS8	0.468	0.0105684
U3	USE1	0.469	0.0104019
U3	B3GALT6	0.47	0.0102377
U3	IRF3	0.47	0.0102377
U3	MVB12A	0.47	0.0102377
U3	PNKD	0.47	0.0102377
U3	SSNA1	0.47	0.0102377
U3	ZDHHC24	0.47	0.0102377
U3	ARFRP1	0.471	0.0100759
U3	FAAP20	0.471	0.0100759
U3	MRPL11	0.471	0.0100759
U3	ADAP1	0.472	0.00991629
U3	HEXDC	0.472	0.00991629
U3	BOLA2B	0.473	0.00975897
U3	CKLF	0.473	0.00975897
U3	POLL	0.473	0.00975897
U3	RPS16	0.473	0.00975897
U3	SPSB2	0.473	0.00975897
U3	SPRN	0.474	0.00960387
U3	TAF10	0.474	0.00960387
U3	UROS	0.474	0.00960387
U3	HSCB	0.475	0.00945097
U3	KLHDC4	0.475	0.00945097
U3	SDF2L1	0.475	0.00945097
U3	SLC25A11	0.475	0.00945097
U3	Z82206.1	0.475	0.00945097
U3	WDR83OS	0.476	0.00930025
U3	RPS5	0.477	0.00915168
U3	SERGEF	0.477	0.00915168
U3	INAFM1	0.478	0.00900523
U3	METRN	0.478	0.00900523
U3	MRPL43	0.478	0.00900523
U3	TMEM203	0.478	0.00900523
U3	DMAP1	0.479	0.00886087
U3	TMEM258	0.479	0.00886087
U3	VPS4A	0.479	0.00886087
U3	ATRAID	0.481	0.00857835
U3	GAMT	0.482	0.00844013
U3	SNF8	0.482	0.00844013
U3	SYMPK	0.482	0.00844013
U3	AC011479.1	0.483	0.00830391
U3	CHMP4A	0.483	0.00830391
U3	FBXW4	0.483	0.00830391
U3	NDUFC2	0.483	0.00830391
U3	RPL8	0.483	0.00830391
U3	SPATA2L	0.483	0.00830391
U3	CCDC28B	0.484	0.00816966
U3	MFSD5	0.484	0.00816966
U3	AMDHD2	0.485	0.00803735
U3	MED27	0.485	0.00803735
U3	SLIRP	0.485	0.00803735
U3	MCRIP2	0.486	0.00790697
U3	MIIP	0.486	0.00790697
U3	NDUFA1	0.486	0.00790697
U3	PIGQ	0.486	0.00790697
U3	RPL23	0.486	0.00790697
U3	SF3B5	0.486	0.00790697
U3	THYN1	0.486	0.00790697
U3	DNAJC30	0.487	0.00777848
U3	DNPH1	0.487	0.00777848
U3	NUDT16L1	0.488	0.00765186
U3	TCF25	0.488	0.00765186
U3	UPK3BL1	0.488	0.00765186
U3	XPA	0.488	0.00765186
U3	HRAS	0.489	0.0075271
U3	ISY1	0.489	0.0075271
U3	C9orf16	0.49	0.00740417
U3	MAP2K2	0.49	0.00740417
U3	GSTP1	0.491	0.00728303
U3	INO80B	0.491	0.00728303
U3	HBA2	0.492	0.00716368
U3	C19orf24	0.493	0.00704609
U3	HCST	0.493	0.00704609
U3	CHID1	0.494	0.00693023
U3	MRPL14	0.494	0.00693023
U3	NOP10	0.494	0.00693023
U3	RILP	0.494	0.00693023
U3	STARD10	0.494	0.00693023
U3	WDR83	0.494	0.00693023
U3	ZNF511	0.494	0.00693023
U3	CLN3	0.495	0.00681609
U3	CST3	0.495	0.00681609
U3	MAPK11	0.495	0.00681609
U3	PPP1R7	0.495	0.00681609
U3	SAC3D1	0.495	0.00681609
U3	COX5B	0.496	0.00670364
U3	DYNLRB1	0.496	0.00670364
U3	NAPRT	0.496	0.00670364
U3	TBL3	0.496	0.00670364
U3	CCDC88B	0.497	0.00659286
U3	PPCDC	0.497	0.00659286
U3	TIMM9	0.497	0.00659286
U3	UBE2F	0.497	0.00659286
U3	ZNF428	0.497	0.00659286
U3	NDUFV1	0.498	0.00648373
U3	TSPAN4	0.498	0.00648373
U3	TWF2	0.498	0.00648373
U3	CUEDC2	0.5	0.00627034
U3	ECSCR	0.5	0.00627034
U3	NDUFAB1	0.5	0.00627034
U3	CASTOR1	0.501	0.00616602
U3	FPGS	0.501	0.00616602
U3	GUK1	0.501	0.00616602
U3	KLHDC3	0.501	0.00616602
U3	PRADC1	0.501	0.00616602
U3	PWWP2B	0.501	0.00616602
U3	NFKBIL1	0.502	0.00606328
U3	PAOX	0.502	0.00606328
U3	RHOC	0.502	0.00606328
U3	SMIM7	0.502	0.00606328
U3	DHRS4L2	0.503	0.00596208
U3	RPL14	0.503	0.00596208
U3	SLC25A10	0.503	0.00596208
U3	SMIM27	0.503	0.00596208
U3	SYCE1L	0.503	0.00596208
U3	VKORC1	0.503	0.00596208
U3	ANAPC11	0.504	0.0058624
U3	RPL19	0.504	0.0058624
U3	COPS9	0.505	0.00576423
U3	GFER	0.505	0.00576423
U3	NUDT14	0.505	0.00576423
U3	PCYT2	0.505	0.00576423
U3	PDXK	0.505	0.00576423
U3	TMSB10	0.505	0.00576423
U3	MRPS34	0.506	0.00566755
U3	NOP53	0.506	0.00566755
U3	POLR2J	0.507	0.00557233
U3	RPS13	0.507	0.00557233
U3	AURKAIP1	0.508	0.00547855
U3	POLE4	0.508	0.00547855
U3	CLDN5	0.51	0.00529526
U3	MRPL55	0.51	0.00529526
U3	PTGES2	0.51	0.00529526
U3	TPGS1	0.51	0.00529526
U3	ZGLP1	0.51	0.00529526
U3	RPSA	0.511	0.00520571
U3	SAT2	0.511	0.00520571
U3	TIMM13	0.511	0.00520571
U3	WDR13	0.511	0.00520571
U3	C1orf122	0.512	0.00511753
U3	FRG1	0.512	0.00511753
U3	RPL29	0.513	0.0050307
U3	SPATA24	0.514	0.00494521
U3	ISOC2	0.515	0.00486103
U3	NDUFB10	0.515	0.00486103
U3	RPS27	0.515	0.00486103
U3	VPS28	0.515	0.00486103
U3	FAM96B	0.516	0.00477815
U3	DPM3	0.518	0.00461622
U3	MRPL52	0.518	0.00461622
U3	TEX264	0.518	0.00461622
U3	VAMP5	0.518	0.00461622
U3	FIS1	0.519	0.00453713
U3	CISD3	0.52	0.00445927
U3	LYL1	0.521	0.00438262
U3	ZNF444	0.521	0.00438262
U3	ARL2	0.522	0.00430717
U3	GMFG	0.522	0.00430717
U3	RPL37	0.522	0.00430717
U3	SSR4	0.523	0.0042329
U3	SURF1	0.523	0.0042329
U3	SURF2	0.523	0.0042329
U3	CCDC85B	0.524	0.00415979
U3	H2AFJ	0.524	0.00415979
U3	NDUFS6	0.524	0.00415979
U3	EXOSC4	0.525	0.00408783
U3	NDUFV2	0.525	0.00408783
U3	SERPINB6	0.525	0.00408783
U3	ZACN	0.525	0.00408783
U3	COX7C	0.526	0.004017
U3	CSNK2B	0.526	0.004017
U3	GSTZ1	0.526	0.004017
U3	PYCARD	0.526	0.004017
U3	COA3	0.527	0.00394729
U3	EIF4E2	0.527	0.00394729
U3	FKBP8	0.527	0.00394729
U3	SLC27A5	0.528	0.00387868
U3	TSR3	0.529	0.00381115
U3	ZFAND2B	0.529	0.00381115
U3	RPL35A	0.53	0.00374469
U3	RPL18A	0.531	0.00367929
U3	UQCC3	0.531	0.00367929
U3	ARPC4	0.532	0.00361493
U3	MGMT	0.532	0.00361493
U3	NAA38	0.533	0.00355159
U3	PRPF31	0.533	0.00355159
U3	COMTD1	0.536	0.0033676
U3	HAUS7	0.536	0.0033676
U3	ORAI3	0.536	0.0033676
U3	UQCRB	0.536	0.0033676
U3	AAMDC	0.537	0.00330822
U3	MVD	0.538	0.0032498
U3	RNF181	0.538	0.0032498
U3	AIP	0.539	0.00319232
U3	DNAJC4	0.539	0.00319232
U3	ARIH2OS	0.54	0.00313577
U3	CLTB	0.54	0.00313577
U3	NPC2	0.54	0.00313577
U3	EMG1	0.541	0.00308013
U3	HCFC1R1	0.541	0.00308013
U3	NDUFB2	0.541	0.00308013
U3	NT5C	0.541	0.00308013
U3	AP2S1	0.542	0.00302539
U3	ZNF358	0.542	0.00302539
U3	ZNHIT1	0.542	0.00302539
U3	HIGD2A	0.543	0.00297155
U3	STK32C	0.543	0.00297155
U3	AGPAT2	0.544	0.00291857
U3	ZNF593	0.544	0.00291857
U3	ASPSCR1	0.545	0.00286647
U3	DNAJC17	0.546	0.00281521
U3	PIK3R2	0.546	0.00281521
U3	SMDT1	0.546	0.00281521
U3	ZNF784	0.546	0.00281521
U3	RPL21	0.547	0.00276479
U3	LINC00116	0.548	0.0027152
U3	RPS15A	0.548	0.0027152
U3	TOMM7	0.548	0.0027152
U3	TSSC4	0.548	0.0027152
U3	TUBGCP2	0.548	0.0027152
U3	CARD16	0.549	0.00266642
U3	MZT2B	0.549	0.00266642
U3	NTHL1	0.549	0.00266642
U3	SNRPD2	0.549	0.00266642
U3	MRPL12	0.55	0.00261844
U3	RPS24	0.55	0.00261844
U3	UQCC2	0.55	0.00261844
U3	UQCR10	0.551	0.00257125
U3	ZNF580	0.551	0.00257125
U3	ZNF581	0.551	0.00257125
U3	ZNF688	0.551	0.00257125
U3	CCDC61	0.553	0.00247921
U3	METTL26	0.553	0.00247921
U3	RETREG3	0.553	0.00247921
U3	C1orf50	0.554	0.00243432
U3	NPDC1	0.554	0.00243432
U3	PSMB3	0.554	0.00243432
U3	COX14	0.555	0.00239018
U3	CCDC159	0.557	0.00230409
U3	CNPY3	0.557	0.00230409
U3	CUTA	0.558	0.00226212
U3	MPND	0.559	0.00222085
U3	RPS27A	0.559	0.00222085
U3	LHPP	0.56	0.00218028
U3	ROMO1	0.56	0.00218028
U3	FKBP2	0.561	0.00214038
U3	SERF2	0.561	0.00214038
U3	GPX1	0.562	0.00210115
U3	RRP7A	0.562	0.00210115
U3	C19orf60	0.563	0.00206259
U3	CATIP	0.563	0.00206259
U3	RPS14	0.563	0.00206259
U3	SLC22A18AS	0.563	0.00206259
U3	B3GAT3	0.565	0.00198739
U3	HBA1	0.565	0.00198739
U3	MRPL41	0.565	0.00198739
U3	RPL13A	0.565	0.00198739
U3	C7orf50	0.566	0.00195075
U3	PYURF	0.566	0.00195075
U3	MCRIP1	0.567	0.00191473
U3	RFXANK	0.567	0.00191473
U3	RPS3A	0.567	0.00191473
U3	RPL24	0.568	0.00187931
U3	SELENOH	0.568	0.00187931
U3	MRPL28	0.57	0.00181029
U3	RPS21	0.57	0.00181029
U3	SDSL	0.57	0.00181029
U3	RPS19	0.572	0.0017436
U3	NDUFA2	0.573	0.00171111
U3	NUDT18	0.573	0.00171111
U3	RPL23A	0.573	0.00171111
U3	RPL32	0.573	0.00171111
U3	ARMC5	0.574	0.00167918
U3	UBXN1	0.574	0.00167918
U3	FAM207A	0.575	0.00164779
U3	RPL12	0.575	0.00164779
U3	RPL18	0.575	0.00164779
U3	COMMD1	0.576	0.00161695
U3	ABHD14B	0.578	0.00155685
U3	LENG1	0.578	0.00155685
U3	TUSC2	0.578	0.00155685
U3	C14orf2	0.579	0.00152758
U3	EGFL7	0.579	0.00152758
U3	NDUFS8	0.579	0.00152758
U3	SLC25A26	0.58	0.00149882
U3	ATP5E	0.581	0.00147055
U3	UQCRQ	0.581	0.00147055
U3	ABHD14A	0.582	0.00144278
U3	UQCR11	0.582	0.00144278
U3	BLOC1S1	0.583	0.0014155
U3	PRR5	0.583	0.0014155
U3	SCAND1	0.583	0.0014155
U3	BABAM1	0.584	0.00138868
U3	FAU	0.584	0.00138868
U3	NDUFAF8	0.584	0.00138868
U3	RPL37A	0.584	0.00138868
U3	RPS19BP1	0.586	0.00133646
U3	C4orf48	0.587	0.00131103
U3	PEX11G	0.587	0.00131103
U3	RPL38	0.588	0.00128606
U3	C19orf43	0.589	0.00126152
U3	APRT	0.59	0.00123741
U3	EVA1B	0.59	0.00123741
U3	RPS10	0.591	0.00121373
U3	ALKBH7	0.593	0.00116762
U3	CHCHD5	0.593	0.00116762
U3	LAMTOR2	0.594	0.00114518
U3	MRPL23	0.594	0.00114518
U3	PET100	0.594	0.00114518
U3	TMEM141	0.594	0.00114518
U3	ATP5L	0.595	0.00112313
U3	PGLS	0.595	0.00112313
U3	RPL9	0.596	0.00110148
U3	RPL27	0.597	0.00108022
U3	DPP7	0.598	0.00105933
U3	LMAN2	0.598	0.00105933
U3	CCDC12	0.599	0.00103882
U3	NDUFB11	0.6	0.00101868
U3	TFPT	0.6	0.00101868
U3	MPST	0.601	0.000998903
U3	C12orf57	0.602	0.000979479
U3	NSMCE1	0.604	0.000941676
U3	ATOX1	0.605	0.000923286
U3	FAM173A	0.605	0.000923286
U3	DCXR	0.606	0.000905229
U3	TIMM8B	0.606	0.000905229
U3	MRPL54	0.609	0.000853004
U3	NME3	0.61	0.000836225
U3	POLR2L	0.61	0.000836225
U3	EEF1G	0.611	0.000819754
U3	RPLP1	0.611	0.000819754
U3	ATP5I	0.612	0.000803584
U3	TRAPPC2L	0.612	0.000803584
U3	SIL1	0.613	0.00078771
U3	ARSA	0.614	0.000772128
U3	TRAPPC6A	0.614	0.000772128
U3	ATP5D	0.615	0.000756832
U3	ECHS1	0.615	0.000756832
U3	NDUFB7	0.615	0.000756832
U3	CYBA	0.616	0.000741818
U3	JOSD2	0.617	0.000727082
U3	YBEY	0.617	0.000727082
U3	RNASEH2C	0.618	0.000712617
U3	RPL28	0.618	0.000712617
U3	SMIM4	0.619	0.00069842
U3	GADD45GIP1	0.621	0.000670812
U3	RPS11	0.621	0.000670812
U3	ATP5O	0.622	0.000657391
U3	C9orf142	0.623	0.000644221
U3	RPL36A	0.625	0.000618613
U3	EGLN2	0.626	0.000606168
U3	COMMD6	0.627	0.000593955
U3	RPS29	0.627	0.000593955
U3	NDUFB8	0.628	0.000581972
U3	EIF3K	0.629	0.000570215
U3	FDX2	0.629	0.000570215
U3	CHKB	0.63	0.000558678
U3	SDHAF2	0.632	0.000536256
U3	TMEM256	0.633	0.000525361
U3	USMG5	0.635	0.000504189
U3	C19orf70	0.636	0.000493903
U3	UBA52	0.637	0.000483814
U3	RPL27A	0.641	0.000445347
U3	MRPL27	0.642	0.000436187
U3	ELOB	0.643	0.000427203
U3	FBXL15	0.643	0.000427203
U3	NOSIP	0.643	0.000427203
U3	ZNF524	0.643	0.000427203
U3	RPS28	0.644	0.000418392
U3	BCL7C	0.647	0.000392966
U3	RPS9	0.647	0.000392966
U3	COX4I1	0.65	0.00036899
U3	NDUFB1	0.65	0.00036899
U3	RPL13	0.65	0.00036899
U3	RPL34	0.65	0.00036899
U3	NENF	0.651	0.000361307
U3	TMEM160	0.652	0.000353773
U3	CCS	0.654	0.000339145
U3	RPL36AL	0.659	0.000305013
U3	EDF1	0.663	0.000280052
U3	RPLP2	0.668	0.00025154
U3	NDUFA11	0.67	0.000240917
U3	NDUFA13	0.673	0.000225769
U3	CHMP2A	0.675	0.000216171
U3	PFDN5	0.679	0.000198115
U3	RPL36	0.682	0.000185513
U3	ETFB	0.687	0.00016617
U3	RPL35	0.688	0.000162536
U3	NDUFA3	0.692	0.000148736
U3	LAMTOR4	0.693	0.000145463
U3	IFI27L2	0.694	0.000142257
U3	TMEM219	0.704	0.00011366
U3	PHPT1	0.713	9.2643e-05
U3	U3	1	3.94312e-08

## Sheet: Table S7
Table S7. Function enrichment results of SNORA26 co-expression genes.
Category	Term	Count	%	PValue	Genes
KEGG_PATHWAY	hsa03010:Ribosome	27	0.0193726	1.46797e-10	RPL18, RPL17, RPL15, RPL22L1, RPS2, RPS3, RPS25, RPL7, RPS3A, RPL31, RPL3, RPL5, RPL4, RPL10A, RPL7A, RPS23, RPL35A, RPS4X, RPS6, RPS5, RPS8, RPS7, RPS18, RPL23, RPS17, RPL13A, RPL22
KEGG_PATHWAY	hsa04360:Axon guidance	17	0.0121976	0.0001355	ROCK1, EFNB3, EFNA1, EFNA2, EFNA3, NTNG2, FES, EPHB3, SEMA6A, SEMA4G, RAC3, SEMA4F, CFL2, SRGAP3, NFATC4, EFNA4, NFATC2
KEGG_PATHWAY	hsa04015:Rap1 signaling pathway	22	0.0157851	0.000363455	ACTB, PRKCZ, FGF7, FGFR3, EFNA1, EFNA2, EFNA3, FGF11, ITGB3, RALGDS, ACTG1, PLCG1, GNAQ, MAPK12, RAC3, ID1, RRAS, RAP1A, EFNA4, PLCB1, FGF3, CALM1
KEGG_PATHWAY	hsa04550:Signaling pathways regulating pluripotency of stem cells	16	0.0114801	0.00124384	WNT5A, BMP4, FGFR3, JARID2, GRB2, FZD1, REST, LIF, FZD10, PCGF2, PCGF3, MAPK12, ID1, ID3, TCF3, MYC
KEGG_PATHWAY	hsa04014:Ras signaling pathway	21	0.0150676	0.00227591	PLA2G16, FGF7, FGFR3, RAB5C, EFNA1, GRB2, EFNA2, EFNA3, FGF11, GNG12, RALGDS, RGL2, PLCG1, RAC3, RRAS, RAP1A, EFNA4, SYNGAP1, FGF3, CALM1, PLA2G4D
KEGG_PATHWAY	hsa04151:PI3K-Akt signaling pathway	28	0.0200901	0.00257452	CSF3, FGF7, FGFR3, EFNA1, OSMR, PPP2R5A, GRB2, EFNA2, EFNA3, FGF11, ITGB3, GNG12, BCL2, PRKAA1, COL11A2, PPP2R2B, MYC, FGF3, SGK3, TP53, ITGA1, RPS6, IFNAR1, EIF4B, LAMA4, YWHAH, ITGA7, EFNA4
KEGG_PATHWAY	hsa05205:Proteoglycans in cancer	19	0.0136326	0.00310668	ACTB, WNT5A, ROCK1, GRB2, TP53, FZD1, ITGB3, RPS6, TGFB2, ACTG1, EIF4B, SMO, CBLC, FZD10, PLCG1, MAPK12, HSPB2, RRAS, MYC
KEGG_PATHWAY	hsa04611:Platelet activation	14	0.0100451	0.00472355	ACTB, PRKCZ, ROCK1, STIM1, ITGB3, PRKG1, ACTG1, GNAQ, MAPK12, FCER1G, RAP1A, PLCB1, COL11A2, PLA2G4D
KEGG_PATHWAY	hsa03015:mRNA surveillance pathway	11	0.00789255	0.00658481	PABPN1, UPF3A, FIP1L1, PPP2R5A, PABPN1L, PELO, ACIN1, PABPC1L, PPP2R2B, CPSF1, PNN
KEGG_PATHWAY	hsa04810:Regulation of actin cytoskeleton	18	0.0129151	0.0113374	ACTB, FGFR3, FGF7, ROCK1, BAIAP2, ITGA1, FGF11, GNG12, ITGB3, MYL9, ACTG1, RAC3, GSN, CFL2, ITGA7, RRAS, FGF3, PIP4K2B
KEGG_PATHWAY	hsa05200:Pathways in cancer	28	0.0200901	0.0143012	WNT5A, FGF7, FGFR3, GRB2, GNA11, FGF11, GNG12, TGFB2, MAX, RAC3, BCL2, PLCB1, MYC, FGF3, TRAF4, BMP4, EPAS1, ROCK1, TP53, FZD1, RALGDS, JUP, SMO, CBLC, FZD10, LAMA4, GNAQ, PLCG1
KEGG_PATHWAY	hsa04390:Hippo signaling pathway	14	0.0100451	0.015854	ACTB, BMP4, WNT5A, PRKCZ, FZD1, TGFB2, AJUBA, ACTG1, FZD10, YWHAH, ID1, DLG4, PPP2R2B, MYC
KEGG_PATHWAY	hsa04010:MAPK signaling pathway	20	0.0143501	0.0161769	NTF4, FGF7, FGFR3, GRB2, TP53, FGF11, MKNK1, GNG12, TGFB2, MAX, DUSP3, DUSP2, MAPK12, RAC3, CACNA1G, RRAS, RAP1A, MYC, FGF3, PLA2G4D
KEGG_PATHWAY	hsa04071:Sphingolipid signaling pathway	12	0.00861005	0.0166875	PRKCZ, ROCK1, MAPK12, GNAQ, RAC3, PPP2R5A, BCL2, TP53, FCER1G, PLCB1, PPP2R2B, DEGS1
KEGG_PATHWAY	hsa04350:TGF-beta signaling pathway	9	0.00645754	0.0314663	BMP4, NOG, ROCK1, E2F5, ID1, TGIF2, ID3, MYC, TGFB2
KEGG_PATHWAY	hsa05202:Transcriptional misregulation in cancer	14	0.0100451	0.0331339	FUS, LDB1, TP53, SIX4, MYCN, FEV, MEN1, JUP, HHEX, MAX, SIX1, MYC, TCF3, MLLT3
KEGG_PATHWAY	hsa04310:Wnt signaling pathway	12	0.00861005	0.0413253	WNT5A, FZD10, SOST, RAC3, TP53, FZD1, NFATC4, CXXC4, WIF1, NFATC2, PLCB1, MYC
GOTERM_BP_DIRECT	GO:0006614~SRP-dependent cotranslational protein targeting to membrane	27	0.0193726	4.71571e-14	RPL18, RPL17, RPL15, RPS2, RPS3, RPS25, RPL7, RPS3A, RPL31, RPL3, RPL5, RPL4, RPL10A, RPL7A, RPS23, RPL35A, RPS4X, RPS6, RPS5, RPS8, RPS7, RPS18, RPL23, RPS17, RPL13A, RPL22, SRP72
GOTERM_BP_DIRECT	GO:0000184~nuclear-transcribed mRNA catabolic process, nonsense-mediated decay	28	0.0200901	2.77919e-12	RPL18, RPL17, RPL15, RPS2, RPS3, RPS25, RPL7, RPS3A, RPL31, EIF3E, RPL3, RPL5, RPL4, RPL10A, RPL7A, RPS23, RPL35A, RPS4X, RPS6, RPS5, RPS8, RPS7, UPF3A, RPS18, RPL23, RPS17, RPL13A, RPL22
GOTERM_BP_DIRECT	GO:0019083~viral transcription	26	0.0186551	2.6233e-11	RPL18, RPL17, RPL15, RPS2, RPS3, RPS25, RPL7, RPL31, RPS3A, RPL3, RPL5, RPL7A, RPL10A, RPL4, RPS23, RPL35A, RPS6, RPS4X, RPS5, RPS8, RPS7, RPS18, RPL23, RPS17, RPL13A, RPL22
GOTERM_BP_DIRECT	GO:0006413~translational initiation	28	0.0200901	8.99097e-11	RPL18, RPL17, RPL15, RPS2, RPS3, RPS25, RPL7, RPS3A, RPL31, EIF3E, RPL3, RPL5, RPL4, RPL10A, RPL7A, RPS23, RPL35A, RPS4X, RPS6, RPS5, RPS8, RPS7, EIF4B, RPS18, RPL23, RPS17, RPL13A, RPL22
GOTERM_BP_DIRECT	GO:0006364~rRNA processing	35	0.0251126	1.67302e-10	RPL18, RPL17, RPL15, NOB1, RIOK1, RPS2, RPS3, RPS25, SBDS, RPL7, RPS3A, RPL31, RPL3, NPM3, RPL5, RPL4, MTERF4, RPL10A, RPL7A, RPS23, RPL35A, PDCD11, PAPD5, RPS4X, RPS6, RPS5, FBL, RPS8, RPS7, RPS18, RPL23, RPS17, RPL22, RPL13A, UTP14A
GOTERM_CC_DIRECT	GO:0005840~ribosome	28	0.0200901	7.57089e-09	RPL18, RPL15, RPL22L1, RPS2, RPS3, RPS25, RPL7, RPS3A, RPL31, RPL3, RPL5, RPL4, RPL10A, RPL7A, COL11A2, APEX1, RPS23, RPL35A, RPS4X, RPS6, RPS8, RPS7, RPS18, RPL23, RPS17, RPL13A, RPL22, NLE1
GOTERM_CC_DIRECT	GO:0030529~intracellular ribonucleoprotein complex	25	0.0179376	9.96208e-09	HNRNPA1L2, RPS3, RPL7, RPS3A, NPM1, HNRNPD, RPL5, HNRNPC, RPL4, NFATC2, PABPN1, ACTB, EEF2, ILF3, HNRNPDL, RPS4X, RPS6, RBMX, RPS5, HNRNPA1, RPS8, HNRNPA0, RPS7, RPL13A, RPL22
GOTERM_MF_DIRECT	GO:0044822~poly(A) RNA binding	94	0.0674454	2.28873e-08	CAST, RPL17, ZC3HAV1, U2AF2, RBM4, RPL15, NAP1L1, RPS2, APOBEC3C, PNN, RPS3, NONO, FUBP1, SBDS, PRMT1, RPS3A, DHX34, ACIN1, GNL3, C14ORF93, PABPN1, KHDRBS1, MTERF1, PURG, RPL35A, ZCCHC3, RPUSD4, EEF2, PAPD5, MBNL1, RPS4X, RSL1D1, UBE2O, TRAP1, RPS18, RBPMS, TNS1, RPS17, TIAL1, ESRP2, SRP72, FUS, FIP1L1, GRB2, NOC3L, BCCIP, POLR2B, RPS25, RACK1, SRRT, RPL7, PRR3, SPATS2, RPL31, EIF3E, NPM1, HNRNPD…
GOTERM_MF_DIRECT	GO:0003723~RNA binding	56	0.0401802	4.06893e-08	HNRNPA1L2, RPL18, U2AF2, RBM4, RPL15, RPS2, YBX2, RPS3, FUBP1, RPS3A, IMPDH2, PABPN1, KHDRBS1, RPUSD4, MBNL1, RPS4X, TARBP1, RSL1D1, RPS18, RBPMS, TIAL1, PABPN1L, SNRPE, FUS, AGFG1, NUFIP1, SF3B3, RPS25, RPL7, RPL31, NPM1, HNRNPD, RPL3, ZNF74, RPL5, RPL7A, RPL10A, HNRNPC, RPL4, SNRNP70, PDCD11, YTHDC1, ILF3, RPS5, HNRNPA1, RBMX, FBL, HNRNPA0, RPS7, UPF3A, EIF4B, RPL22, SRSF6, CIRBP, PABPC1L, GRB7
GOTERM_MF_DIRECT	GO:0003682~chromatin binding	44	0.0315702	1.07446e-07	HMGN1, NOC3L, CBX4, CBX2, REST, SOX9, CRAMP1, POLR2B, NONO, MEN1, PCGF2, BARX2, SMARCD3, HNRNPD, POU4F2, PRKAA1, PATZ1, NFATC2, RBPJL, KAT2A, DNMT3A, JARID2, LDB1, MTA3, TRIM28, TP53, RING1, MTA1, SKI, MBD2, RBMX, AJUBA, DLX2, HHEX, DLX1, UBTF, SFPQ, TRPS1, SIX1, NELFA, PHF21B, PHF21A, SETD7, PBX2
GOTERM_CC_DIRECT	GO:0022625~cytosolic large ribosomal subunit	16	0.0114801	2.93454e-07	RPL18, RPL35A, RPL17, RPL15, RPL22L1, RSL1D1, RPL7, RPL23, RPL22, RPL31, RPL13A, RPL3, RPL5, RPL4, RPL7A, RPL10A
GOTERM_BP_DIRECT	GO:0006412~translation	32	0.0229601	5.06198e-07	RPL18, RPL17, RPL15, RPL22L1, RPS2, RPS3, RPS25, RPL7, RPS3A, RPL31, SLC25A22, RPL3, RPL5, RPL4, RPL10A, RPL7A, RPS23, RPL35A, SLC25A6, RPS4X, RPS6, RPS5, RPS8, RPS7, RSL1D1, RPS18, RPL23, RPS17, RPL22, RPL13A, PELO, SLC25A15
GOTERM_CC_DIRECT	GO:0005925~focal adhesion	42	0.0301352	5.60249e-07	RPL18, FGFR3, SRCIN1, S100A7, PTK7, ITGB3, RPS2, FES, RPS3, ACTG1, ATAT1, RPL7, GSN, RPS3A, RPL31, CD46, NPM1, RPL3, RRAS, RPL5, RPL4, CAP1, RPL10A, RPL7A, ACTB, FZD1, ITGA1, CSRP1, RPS4X, RPS5, RPS8, RPS7, TNS4, JUP, AJUBA, RPS18, TNS1, RPL23, RPS17, RPL22, RPL13A, GRB7
GOTERM_MF_DIRECT	GO:0005515~protein binding	470	0.337227	8.88405e-07	RPL17, A2M, CROCC, PPP2R5A, RUSC2, RPL15, STOML1, MED24, REST, VPS51, TMEM140, ACTG1, SH3YL1, CUL7, MED28, CAB39, ROCK1, PTPRU, JUP, FAAP100, RPS18, ZNF783, ZNF785, PELO, SURF1, MOB4, SCN1B, AHCY, DBNDD2, MST1, ZNF513, MAGEA4, FOXH1, RPS25, SULT4A1, RAC3, PPP2R2B, TCF3, RPS23, WDR59, DNMT3A, NTF4, TMEM110, RPS6, ZSCAN1, RPS5, RPS7, UPF3A, SYNE4, ZNF217, AIDA, SRSF6, TRPS1, FNBP4, MZF1, IGFL1, SYT…
GOTERM_MF_DIRECT	GO:0003735~structural constituent of ribosome	29	0.0208076	1.25702e-06	RPL18, RPL17, RPL15, RPL22L1, RPS2, RPS3, RPL7, RPS3A, RPL31, SLC25A22, RPL3, RPL5, RPL4, RPL10A, RPL7A, RPS23, RPL35A, SLC25A6, RPS4X, RPS6, RPS5, RPS8, RPS7, RPS18, RPL23, RPS17, RPL13A, RPL22, SLC25A15
GOTERM_CC_DIRECT	GO:0005634~nucleus	307	0.220274	2.46826e-06	RPL18, HMGN1, RPL17, S100A7, PPP2R5A, DZIP1, U2AF2, RPL15, MED24, REST, RNF212, NONO, ACTG1, H2AFV, CUL7, DHX34, TIGD2, PATZ1, RARG, PRAME, TIGD1, NUDT11, HNF4G, JUP, RPS18, KRT16, ZNF783, KRT14, ZNF785, HES2, NLE1, PELO, TGIF2, DEAF1, FUS, AHCY, NEK3, NOC3L, STK17A, ZNF513, RPS25, FOXH1, LHX3, TCF3, SPIN2A, DNMT3A, YTHDC1, ZNF521, SKI, CSRP1, EN2, ZNF497, RPS6, ZSCAN1, HNRNPA1, RPS8, HNRNPA0, RP…
GOTERM_CC_DIRECT	GO:0022627~cytosolic small ribosomal subunit	12	0.00861005	7.60808e-06	RPS25, RPS18, RPS17, RPS3A, RPS4X, RPS2, RPS6, RPS5, RPS8, RPS23, RPS3, RPS7
GOTERM_CC_DIRECT	GO:0015935~small ribosomal subunit	9	0.00645754	1.78713e-05	RACK1, RPS25, RPS18, RPS4X, RPS2, RPS6, RPS5, RPS23, RPS3
GOTERM_BP_DIRECT	GO:0008544~epidermis development	15	0.0107626	2.68701e-05	KLK7, FGF7, NTF4, S100A7, KLK5, GRHL3, SPRR2E, KRT16, SPRR1A, SPRR2A, SPRR1B, OVOL1, KRT14, SPRR3, KRT85
GOTERM_BP_DIRECT	GO:0000122~negative regulation of transcription from RNA polymerase II promoter	58	0.0416152	3.15052e-05	NOG, BACH2, EFNA1, ZNF296, CBX4, ZNF202, ZEB2, CBX2, REST, NFXL1, MEN1, PCGF2, BARX2, OSR1, POU4F2, MYC, ZNF496, ZNF280C, BEND3, RARG, FOXJ1, TP53, TLE1, MBD2, SMO, HHEX, SIX1, TGIF2, RIPPLY2, CUX2, TBX18, GLIS1, FOXH1, NPAS1, BCL11A, OVOL1, NKX3-2, NFATC2, TCF3, SIM2, BMP4, DNMT3A, ERF, JARID2, TRIM28, SKI, AJUBA, SALL2, DLX2, DLX1, ZNF217, ID1, SFPQ, TRPS1, H2AFY2, MZF1, PHF21A, ID3
GOTERM_BP_DIRECT	GO:0006366~transcription from RNA polymerase II promoter	45	0.0322877	4.07238e-05	DEAF1, BACH2, GLIS1, ZNF202, REST, NFXL1, SOX9, POLR2B, YBX2, FEV, FOXH1, FUBP1, MAX, BARX1, BARX2, OVOL1, NKX3-2, POU4F2, NFATC4, NFATC2, FOXD1, SCX, MYC, KAT2A, RAX, EPAS1, MAFB, FOXJ1, LDB1, TP53, GTF2H4, GRHL3, SIX4, RBMX, DLX2, SALL2, PLSCR1, MEOX2, TRPS1, SIX1, MZF1, NELFA, NEUROD2, IRF4, NFE2L2
GOTERM_BP_DIRECT	GO:0010628~positive regulation of gene expression	28	0.0200901	6.42213e-05	NOG, MST1, TLR3, TGFB2, RPS3, FEV, FUBP1, OSR1, GSN, CD46, HNRNPD, ALOX12B, PRKAA1, SCX, MYC, FOXD1, KDM5B, TP53, TLE1, RNF207, WHRN, MYCN, SMO, PLSCR1, ID1, CUX2, KDM4A, NFE2L2
GOTERM_BP_DIRECT	GO:0090190~positive regulation of branching involved in ureteric bud morphogenesis	7	0.00502253	0.000140728	SMO, NOG, HOXB7, SIX1, SIX4, SOX9, SOX8
GOTERM_MF_DIRECT	GO:0003700~transcription factor activity, sequence-specific DNA binding	70	0.0502253	0.000147244	BACH2, E2F5, ZNF821, ZNF202, REST, NFXL1, CBFA2T3, ZIC2, FEV, FUBP1, MAX, BARX1, PCGF2, KDM5B, MYC, RBPJL, ZNF496, ZNF595, RAX, RARG, FOXJ1, MTA3, TP53, ZNF814, GTF2H4, MTA1, HNF4G, MYCN, ZNF135, SIX1, TGIF2, NFE2L2, ZSCAN18, ZNF33B, TBX18, DEAF1, WNT5A, SOX9, FOXH1, NPAS1, OVOL1, ZNF74, NFATC4, NFATC2, FOXD1, TCF3, ZNF606, SIM2, ERF, EPAS1, LMX1B, TBX5, TRIM28, TBX1, ZSCAN1, ZNF837, SALL2, DLX2,…
GOTERM_BP_DIRECT	GO:0045892~negative regulation of transcription, DNA-templated	42	0.0301352	0.000187814	WNT5A, DEAF1, CBX4, REST, CBFA2T3, SOX9, SOX8, ZIC2, NONO, MEN1, PATZ1, LRRFIP1, PLCB1, KDM5B, FOXD1, SCX, KHDRBS1, BMP4, ZNF280C, PRAME, JARID2, ZP3, LDB1, MTA3, TRIM28, TP53, RING1, FZD1, TLE1, ILF3, SIX4, MBD2, HHEX, ZNF217, ID1, SFPQ, ZNF418, HES2, RFX3, ID3, KDM4A, HDAC6
GOTERM_CC_DIRECT	GO:0000790~nuclear chromatin	22	0.0157851	0.000189688	ACTB, KAT2A, RARG, LDB1, TP53, MBD2, MEN1, FOXH1, PCGF2, H2AFV, SMARCD3, SMARCB1, IPO4, TRPS1, H2AFY2, RFX3, HNRNPC, PLCB1, NFATC2, SMARCA1, TCF3, SETD3
GOTERM_MF_DIRECT	GO:0003677~DNA binding	108	0.0774905	0.00025072	HMGN1, ZNF581, CBX2, PNN, ZIC2, MIER2, H2AFV, TIGD2, PATZ1, ZNF595, RARG, TIGD1, MTA3, HHEX, FAAP100, ZNF783, SIX1, ZNF785, TGIF2, NFE2L2, SMARCA1, FUS, DEAF1, AGFG1, CXXC4, SOX8, ZNF513, H2AFB1, FOXH1, RPL7, SMARCB1, NPM1, LHX3, ZNF74, TCF3, TRAF4, DNMT3A, EPAS1, ZNF521, ZSCAN1, ZNF497, DLX1, HOXB7, ZIC5, RFX3, TGIF2-C20ORF24, E2F5, ZEB2, ZNF202, CRAMP1, YBX2, RPS3, FBXL19, PCGF2, BARX2, ANG, ZN…
GOTERM_BP_DIRECT	GO:0051451~myoblast migration	5	0.00358752	0.000255667	SMO, ROCK1, SIX1, SIX4, NET1
GOTERM_BP_DIRECT	GO:0090184~positive regulation of kidney development	4	0.00287002	0.000361155	BMP4, SOX9, SOX8, FOXD1
GOTERM_BP_DIRECT	GO:0006351~transcription, DNA-templated	120	0.0861005	0.000484635	ZNF581, ZNF821, CNOT3, CBX4, CBX2, REST, PNN, ZIC2, NONO, MIER2, MED28, SMARCD3, PATZ1, ZNF595, PRAME, RARG, BEND3, MTA1, HNF4G, HHEX, RBPMS, ZNF783, ZNF785, HES2, TGIF2, NFE2L2, SMARCA1, IL33, SOX8, ZNF513, SMARCB1, OVOL1, LHX3, HNRNPD, ZNF74, TCF3, EEF1A1, EPAS1, ZNF521, SKI, ZSCAN1, ZNF497, ZNF837, ZFHX4, ZNF217, HOXB7, ZNF418, MZF1, RFX3, HDAC6, CHURC1, E2F5, ZNF296, ZEB2, ZNF202, CBFA2T3, RP…
GOTERM_CC_DIRECT	GO:0005730~nucleolus	61	0.0437678	0.000561697	RPL18, PNMA3, E2F5, NUAK1, RBM4, CBFA2T3, RPS2, YBX2, RPS3, NONO, SBDS, RPS3A, ANG, RSPH4A, ACIN1, CCDC106, MYC, GNL3, BEND3, TP53, TLE1, PAPD5, TOP1MT, RSL1D1, SIX1, NLE1, SRP72, ARL4D, DEAF1, GRB2, NOC3L, NUFIP1, SF3B3, RPS25, RPL7, SMARCB1, NPM1, RPL3, NPM3, RPL5, RPL7A, RPL10A, RPL4, APEX1, RPS23, EEF1A1, PDCD11, RRP12, ILF3, RPS6, FBL, RPS7, PLSCR1, RPL23, UBTF, RPL13A, SETD7, CIRBP, KDM4A, …
GOTERM_BP_DIRECT	GO:0045893~positive regulation of transcription, DNA-templated	41	0.0294177	0.000689977	WNT5A, DEAF1, CHURC1, FGF7, MED24, REST, SOX9, SOX8, ZIC2, FOXH1, NPAS3, SMARCD3, NPM1, LHX3, HNRNPD, NFATC2, PLCB1, RBPJL, ZNF496, SCX, MYC, TCF3, BMP4, ZP3, TBX5, TRIM28, TP53, FZD1, TBX1, ILF3, SIX4, IFNAR1, MYCN, SOST, YWHAH, SIX1, SETD7, RFX3, IRF4, SMARCA1, SETD3
GOTERM_BP_DIRECT	GO:0002181~cytoplasmic translation	7	0.00502253	0.000727357	EIF4B, RPL35A, RPL7, RPL22, RPL31, RPL15, RPL22L1
GOTERM_MF_DIRECT	GO:0000981~RNA polymerase II transcription factor activity, sequence-specific DNA binding	19	0.0136326	0.000907842	ERF, EPAS1, FOXJ1, TP53, ZNF202, REST, ZSCAN1, SOX9, SOX8, FEV, FOXH1, NPAS1, NPAS3, OVOL1, POU4F2, ZSCAN18, FOXD1, ZNF496, SIM2
GOTERM_BP_DIRECT	GO:0048666~neuron development	9	0.00645754	0.000985656	LIF, TENM4, ISL2, ATAT1, ATP8A2, NEUROD2, SKI, EN2, TGFB2
GOTERM_CC_DIRECT	GO:0005667~transcription factor complex	20	0.0143501	0.00128107	DEAF1, RARG, EPAS1, E2F5, MAFB, LDB1, SKI, AJUBA, FOXH1, BARX2, TRPS1, LHX3, SIX1, RFX3, NFATC4, APEX1, PBX2, TCF3, SCX, RBPJL
GOTERM_BP_DIRECT	GO:0007389~pattern specification process	7	0.00502253	0.00137752	RAX, FOXJ1, TBX5, SIX1, GRHL3, TBX1, SYNGAP1
GOTERM_BP_DIRECT	GO:0045944~positive regulation of transcription from RNA polymerase II promoter	66	0.0473553	0.00139809	NAMPT, NOG, E2F5, ZNF821, RHOQ, TLR3, ZEB2, REST, MEN1, BARX1, BARX2, OSR1, POU4F2, MYC, SCX, RARG, RAX, FOXJ1, LDB1, TP53, GRHL3, SIX4, CCNL2, MYCN, SMO, HHEX, SIX1, NFE2L2, CSF3, WNT5A, GLIS1, NUFIP1, IL33, SOX9, SOX8, LIF, FOXH1, SMARCB1, BCL11A, LHX3, NFATC4, NFATC2, FOXD1, TCF3, BMP4, CCPG1, EPAS1, LMX1B, MAFB, TBX5, TRIM28, TBX1, SKI, EN2, RBMX, PLSCR1, DLX2, MEOX2, TRPS1, NEUROD2, NELFA, M…
GOTERM_BP_DIRECT	GO:0050679~positive regulation of epithelial cell proliferation	10	0.00717504	0.00145404	BMP4, SMO, NOG, FGF7, OSR1, ID1, TBX1, ESRP2, SOX9, MYC
GOTERM_MF_DIRECT	GO:0008134~transcription factor binding	26	0.0186551	0.0014599	KAT2A, PDCD11, EPAS1, E2F5, MAFB, NAAA, TBX5, TP53, TLE1, REST, SOX8, RPS3, HHEX, SOST, ID1, SMARCD3, BCL2, HES2, HNRNPD, NFATC4, IRF4, ID3, NFATC2, PBX2, TCF3, MYC
GOTERM_BP_DIRECT	GO:0003179~heart valve morphogenesis	4	0.00287002	0.00168565	FGFRL1, SOX9, SCX, TGFB2
GOTERM_MF_DIRECT	GO:0001078~transcriptional repressor activity, RNA polymerase II core promoter proximal region sequence-specific binding	14	0.0100451	0.00174136	SKI, REST, NFXL1, HHEX, ZNF217, BCL11A, OVOL1, NKX3-2, MZF1, POU4F2, NFATC4, CUX2, NFATC2, TCF3
GOTERM_CC_DIRECT	GO:0005654~nucleoplasm	158	0.113366	0.00181375	HMGN1, U2AF2, DZIP1, RBM4, CBX4, MED24, CBX2, BPHL, REST, PNN, NONO, CUL7, SMARCD3, SLC25A22, PATZ1, ACIN1, CIB1, GNL3, PABPN1, RARG, MTA3, MTA1, GRHL3, HNF4G, RPS18, RBPMS, FAAP100, RPS17, TIAL1, TGIF2, SNRPE, DEAF1, FUS, FIP1L1, GRB2, RIOK1, SOX9, RPS25, FOXH1, HNMT, SMARCB1, EIF3E, NPM1, DHODH, RPL3, HNRNPD, ZNF74, HNRNPC, TCF3, RPS23, DNMT3A, EPAS1, SKI, RPS6, RBMX, HNRNPA1, RPS5, HNRNPA0, RP…
GOTERM_BP_DIRECT	GO:0048706~embryonic skeletal system development	7	0.00502253	0.00200961	DEAF1, WNT5A, NOG, DLX1, SULF1, NKX3-2, SCX
GOTERM_BP_DIRECT	GO:0007411~axon guidance	17	0.0121976	0.00241772	WNT5A, ZNF280C, SCN1B, EFNB3, EFNA1, GRB2, EFNA2, EFNA3, EPHB3, TGFB2, SEMA6A, SEMA4F, POU4F2, EFNA4, KIF26A, FOXD1, SPTAN1
GOTERM_BP_DIRECT	GO:0001843~neural tube closure	11	0.00789255	0.00246881	DEAF1, KAT2A, BMP4, NOG, RARG, SPINT2, GRHL3, SKI, TGFB2, RPS7, FUZ
GOTERM_BP_DIRECT	GO:0090103~cochlea morphogenesis	6	0.00430503	0.00263985	WNT5A, SIX1, PTK7, GRHL3, TBX1, SOX9
GOTERM_MF_DIRECT	GO:0000980~RNA polymerase II distal enhancer sequence-specific DNA binding	10	0.00717504	0.00277951	ACTB, NONO, BACH2, MEOX2, SMARCB1, SFPQ, NFE2L2, HNRNPC, MBD2, SCX
GOTERM_BP_DIRECT	GO:0007275~multicellular organism development	39	0.0279827	0.00284288	CSF3, WNT5A, TSNAXIP1, CHURC1, CRABP1, AGFG1, TNFRSF25, DZIP1, PAQR7, BEX3, FES, HOOK1, LIF, CCDC120, MCTP2, SHISA2, LHX3, ZNF74, FGF3, UPK2, ARHGDIB, LMX1B, LDB1, TP53, DLL3, TLE1, EN2, RPS4X, MMP11, MYCNOS, FZD10, C14ORF39, HOXB7, MEOX2, TXNRD3, NELFA, WIF1, CUX2, ID3
GOTERM_CC_DIRECT	GO:0070062~extracellular exosome	157	0.112648	0.00351194	A2M, CADM1, CROCC, EFNA1, S100A7, GNA11, CAPZA2, RUSC2, RPL15, BPHL, ACTG1, CD47, H2AFV, CD46, RRAS, CAB39, GRID1, CIB1, F12, RPL35A, BAIAP2, MTA1, TMEM132A, EEF2, JUP, RPS18, RPS17, KRT16, FNBP1L, TMEM106A, TIAL1, KRT14, SNRPE, FAM171A1, WNT5A, AHCY, GRB2, ACTR3B, MST1, FNDC11, ITGB3, FUZ, RPS25, STX12, HNMT, RPL7, RAC3, EIF3E, RPL3, HNRNPD, RPL5, RPL4, HNRNPC, RPL10A, RPL7A, ENTPD1, UPK2, ARHGD…
GOTERM_BP_DIRECT	GO:0045104~intermediate filament cytoskeleton organization	5	0.00358752	0.00386331	KRT6C, KRT6A, KRT16, SYNM, FAM83H
GOTERM_MF_DIRECT	GO:0000978~RNA polymerase II core promoter proximal region sequence-specific DNA binding	29	0.0208076	0.00393097	MAX, SMARCB1, BCL11A, OVOL1, NKX3-2, POU4F2, PATZ1, NFATC4, HNRNPC, NFATC2, TCF3, MYC, FOXD1, RBPJL, ACTB, RAX, FOXJ1, MAFB, SKI, SIX4, MBD2, HHEX, ZNF217, MEOX2, SIX1, MZF1, RFX3, IRF4, CUX2
GOTERM_CC_DIRECT	GO:0005829~cytosol	181	0.129868	0.00436442	RPL18, CAST, RPL17, A2M, CRABP1, S100A7, CAPZA2, RPL15, RUSC2, CNOT3, VPS51, REST, PRKG1, HOOK1, ACTG1, ATAT1, OPLAH, CUL7, ACIN1, CAB39, SAR1B, NET1, RPL35A, ROCK1, CSNK1G2, BAIAP2, EEF2, NUDT11, FARP1, PNPLA5, JUP, TRIM38, RPS18, RPS17, MIB2, KRT14, HSPB2, VAMP3, SRP72, NFE2L2, KIF26A, SNRPE, GBP2, ME1, COPZ2, MOB4, AHCY, GRB2, TMEM216, BEX3, RIOK1, EPHB3, PPAT, MYL9, RPS25, SULT4A1, ISYNA1, HN…
GOTERM_BP_DIRECT	GO:2000543~positive regulation of gastrulation	4	0.00287002	0.00440729	TENM4, RACK1, OSR1, SCX
GOTERM_BP_DIRECT	GO:0017148~negative regulation of translation	9	0.00645754	0.00449077	RACK1, RPL13A, ANG, RBM4, CNOT3, CIRBP, ILF3, GRB7, RPS3
GOTERM_BP_DIRECT	GO:0060041~retina development in camera-type eye	9	0.00645754	0.00449077	MAX, POU4F2, SKI, TGIF2, SOX9, SOX8, IMPDH2, ZNF513, IFT140
GOTERM_CC_DIRECT	GO:0016607~nuclear speck	19	0.0136326	0.00471878	PABPN1, FAM206A, EPAS1, U2AF2, RBM4, NOC3L, CBX4, RING1, YTHDC1, PNN, CCNL2, NONO, MEOX2, SRSF6, POU4F2, ACIN1, SNRNP70, PLCB1, APEX1
GOTERM_MF_DIRECT	GO:0017049~GTP-Rho binding	5	0.00358752	0.0051778	ROCK1, RTKN, CDC42EP5, NET1, EXOC1
GOTERM_BP_DIRECT	GO:0002053~positive regulation of mesenchymal cell proliferation	6	0.00430503	0.00567504	WNT5A, SMO, TBX1, SOX9, MYC, MYCN
GOTERM_MF_DIRECT	GO:0000166~nucleotide binding	28	0.0200901	0.00571776	HNRNPA1L2, FUS, U2AF2, RBM4, NONO, SRRT, HNRNPD, ACIN1, SNRNP70, HNRNPC, IMPDH2, PABPN1, HNRNPDL, RBMX, HNRNPA1, HNRNPA0, EIF4B, UPF3A, DHRS3, RBPMS, SRSF6, PABPN1L, TIAL1, SFPQ, CIRBP, ESRP2, PABPC1L, ATP7B
GOTERM_MF_DIRECT	GO:0046875~ephrin receptor binding	6	0.00430503	0.00595897	EFNB3, GRB2, EFNA1, EFNA2, EFNA3, EFNA4
GOTERM_BP_DIRECT	GO:0072193~ureter smooth muscle cell differentiation	3	0.00215251	0.00599925	BMP4, SIX1, SOX9
GOTERM_BP_DIRECT	GO:0034446~substrate adhesion-dependent cell spreading	7	0.00502253	0.00686925	SRCIN1, AKIP1, EFNA1, FGFRL1, VAMP3, ITGB3, EPHB3
GOTERM_MF_DIRECT	GO:0000977~RNA polymerase II regulatory region sequence-specific DNA binding	19	0.0136326	0.00758135	RARG, LMX1B, JARID2, TBX5, GLIS1, TP53, NFXL1, ZNF837, DLX2, BARX1, DLX1, BARX2, TRPS1, H2AFY2, ZNF418, NEUROD2, PHF21B, PHF21A, CUX2
GOTERM_CC_DIRECT	GO:0019013~viral nucleocapsid	6	0.00430503	0.00783097	HNRNPA1L2, HNRNPD, SNRNP70, HNRNPC, HNRNPDL, HNRNPA1
GOTERM_BP_DIRECT	GO:0008284~positive regulation of cell proliferation	34	0.0243951	0.0079935	CSF3, CLDN7, PRKCZ, NAMPT, KRT6A, FGF7, FGFR3, OSMR, MARCKSL1, EDN2, NAP1L1, SOX9, TGFB2, LIF, CD47, BCL2, NPM1, PRKAA1, SCX, MYC, FGFBP1, FGF3, CIB1, ACER3, RARG, PRAME, CCPG1, MTA3, TBX1, RPS4X, MYCNOS, PROK2, TIAL1, HTR2A
GOTERM_BP_DIRECT	GO:0030178~negative regulation of Wnt signaling pathway	8	0.00574003	0.00876947	RACK1, BARX1, SHISA2, TLE1, NFATC4, CXXC4, WIF1, NOTUM
GOTERM_BP_DIRECT	GO:0003149~membranous septum morphogenesis	4	0.00287002	0.00882178	BMP4, NOG, FZD1, TGFB2
GOTERM_MF_DIRECT	GO:0043565~sequence-specific DNA binding	37	0.0265477	0.00899979	IRX3, IRX5, FEV, FOXH1, MAX, BCL2, LHX3, FOXD1, SCX, MYC, ERF, RARG, LMX1B, EPAS1, TBX5, TRIM28, MTA3, TP53, MTA1, TBX1, GRHL3, HNF4G, EN2, SIX4, HHEX, SALL2, DLX1, ISL2, ZFHX4, HOXB7, MEOX2, TRPS1, SIX1, IRF4, CUX2, NFE2L2, PBX2
GOTERM_BP_DIRECT	GO:0007507~heart development	17	0.0121976	0.00937185	FOXJ1, GNA11, TBX5, TH, TBX1, MBD2, TGFB2, OSR1, GNAQ, ID1, TRPS1, MKKS, NFATC4, MTERF4, ID3, TBC1D32, IFT140
GOTERM_BP_DIRECT	GO:0043066~negative regulation of apoptotic process	33	0.0236776	0.00982431	WNT5A, CLDN7, PRKCZ, HTATIP2, CBX4, SOX9, SOX8, OSR1, BAG1, RPS3A, BCL2, NPM1, LHX3, NKX3-2, PRKAA1, SCX, MYC, HIGD1A, CIB1, BMP4, RARG, PRAME, TP53, PIM3, SIX4, RPS6, RHBDD1, ANXA4, SMO, MYCNOS, PROK2, BNIP2, ID1
GOTERM_BP_DIRECT	GO:0009952~anterior/posterior pattern specification	10	0.00717504	0.0102322	SMO, HHEX, PCGF2, ARC, BARX1, RARG, HOXB7, RING1, TBX1, MLLT3
GOTERM_BP_DIRECT	GO:0034504~protein localization to nucleus	6	0.00430503	0.0105892	BMP4, SMO, HHEX, SIX1, SIX4, SOX9
GOTERM_BP_DIRECT	GO:0060325~face morphogenesis	6	0.00430503	0.0105892	NOG, RRAS, TBX1, SKI, SCX, TGFB2
GOTERM_CC_DIRECT	GO:0005737~cytoplasm	268	0.192291	0.0107664	RPL18, HMGN1, CROCC, PPP2R5A, S100A7, DZIP1, PRKG1, KDF1, CUL7, GOLGA8A, ARC, PIM3, NUDT11, FARP1, JUP, FAAP100, KRT14, PELO, SRP72, FBXL2, DEAF1, MOB4, DBNDD2, AHCY, NEK3, DNAH14, FUZ, RPS25, LIF, TMEM127, HNMT, SPATS2, MTERF4, TCF3, RPS23, CDC42EP5, DNMT3A, C15ORF39, SKI, RPS6, HNRNPA1, RPS8, RPS7, UPF3A, MYCNOS, SYNE4, AIDA, NSMF, HTATIP2, BACH2, NUAK1, NAAA, MARCKSL1, RNPEPL1, VPS37B, KCNIP1,…
GOTERM_BP_DIRECT	GO:0030182~neuron differentiation	11	0.00789255	0.0109962	WNT5A, DNMT3A, FZD10, LMX1B, ID1, LDB1, FZD1, POU4F2, ID3, SMARCA1, ITM2C
GOTERM_BP_DIRECT	GO:0042474~middle ear morphogenesis	5	0.00358752	0.0114502	NOG, OSR1, SIX1, NKX3-2, TBX1
GOTERM_BP_DIRECT	GO:0060686~negative regulation of prostatic bud formation	3	0.00215251	0.0116373	WNT5A, BMP4, SULF1
GOTERM_MF_DIRECT	GO:0001228~transcriptional activator activity, RNA polymerase II transcription regulatory region sequence-specific binding	11	0.00789255	0.0118615	DLX2, BARX1, BARX2, MAFB, TBX5, TRPS1, GLIS1, TP53, NEUROD2, GRHL3, REST
GOTERM_BP_DIRECT	GO:0007399~nervous system development	23	0.0165026	0.0119312	NOG, EFNB3, MAFB, FGF11, PCDHB2, DPYSL4, ZEB2, MBNL1, PLPPR1, SEMA6A, BARX1, BARX2, TPP1, SMARCB1, SEMA4F, ZIC5, NEUROD2, DLG4, PAFAH1B3, APBA2, GFRA2, SIM2, NEURL1
GOTERM_BP_DIRECT	GO:0008543~fibroblast growth factor receptor signaling pathway	10	0.00717504	0.0119409	FGFR3, FGF7, GRB2, TIAL1, FGFRL1, ESRP2, FGFBP1, HNRNPA1, POLR2B, FGF3
GOTERM_BP_DIRECT	GO:0048701~embryonic cranial skeleton morphogenesis	6	0.00430503	0.0121645	BMP4, DLX2, IRX5, SIX1, TBX1, SIX4
GOTERM_BP_DIRECT	GO:0048538~thymus development	7	0.00502253	0.0125325	JARID2, MAFB, BCL2, SIX1, TBX1, SIX4, EPHB3
GOTERM_BP_DIRECT	GO:0000398~mRNA splicing, via spliceosome	19	0.0136326	0.0127751	FUS, PABPN1, FIP1L1, U2AF2, HNRNPA1, RBMX, HNRNPA0, POLR2B, SF3B3, PNN, NONO, SRRT, RBPMS, SRSF6, HNRNPD, SNRNP70, HNRNPC, SNRPE, CPSF1
GOTERM_BP_DIRECT	GO:0007420~brain development	17	0.0121976	0.0131133	CADM1, CA10, FOXJ1, ABCB6, ZIC2, MEN1, CDH22, DLX2, EML1, HNMT, KLHL17, ID1, H2AFY2, PAFAH1B3, PLCB1, SMARCA1, NEURL1
GOTERM_BP_DIRECT	GO:0071300~cellular response to retinoic acid	9	0.00645754	0.0137735	WNT5A, FZD10, RARG, OSR1, PTK7, TBX1, SNRNP70, SOX9, MYC
GOTERM_BP_DIRECT	GO:0030855~epithelial cell differentiation	9	0.00645754	0.0137735	BARX1, TPP1, KRT14, SIX1, FZD1, TBX1, ID3, ANXA4, UPK2
GOTERM_BP_DIRECT	GO:0090179~planar cell polarity pathway involved in neural tube closure	4	0.00287002	0.0151125	WNT5A, FZD1, PTK7, GRHL3
GOTERM_MF_DIRECT	GO:0016787~hydrolase activity	17	0.0121976	0.0151751	ADAMTS13, CES4A, NOTUM, BPHL, TMEM62, FAAH2, AFMID, ADPRH, PNPLA5, OPLAH, SMPDL3B, HRASLS, PGGHG, PAFAH1B3, MPPED1, ENTPD1, HDAC6
GOTERM_BP_DIRECT	GO:0003151~outflow tract morphogenesis	7	0.00502253	0.0171796	FOXH1, BMP4, DHRS3, NOG, SIX1, FZD1, TBX1
GOTERM_BP_DIRECT	GO:0001837~epithelial to mesenchymal transition	6	0.00430503	0.0178229	WNT5A, NOG, CUL7, TRIM28, SOX9, TGFB2
GOTERM_BP_DIRECT	GO:0043044~ATP-dependent chromatin remodeling	5	0.00358752	0.0187956	ACTB, SMARCB1, HNRNPC, MBD2, SMARCA1
GOTERM_CC_DIRECT	GO:0035102~PRC1 complex	4	0.00287002	0.0189322	PCGF2, RING1, CBX4, CBX2
GOTERM_BP_DIRECT	GO:0032956~regulation of actin cytoskeleton organization	7	0.00502253	0.0189605	FZD10, ROCK1, BAIAP2, ARHGEF5, RHOQ, GRHL3, TGFB2
GOTERM_CC_DIRECT	GO:0005856~cytoskeleton	27	0.0193726	0.0192067	MAEA, KCNC3, TMEM216, CALCOCO2, FUZ, ACTG1, LRRFIP1, PPP2R2B, FAM83H, CYS1, TRAF4, CDC42EP5, ARHGDIB, ACTB, ROCK1, BAIAP2L1, BAIAP2, FARP1, TNS4, JUP, STOM, TNS1, FNBP1L, KRT16, FAAH, OSBPL10, ERC2
GOTERM_MF_DIRECT	GO:0008097~5S rRNA binding	3	0.00215251	0.0192354	RPL3, RPL5, EEF2
GOTERM_MF_DIRECT	GO:0017134~fibroblast growth factor binding	5	0.00358752	0.0195321	FGFR3, FGFRL1, ITGB3, RPS2, FGFBP1
GOTERM_BP_DIRECT	GO:0051149~positive regulation of muscle cell differentiation	5	0.00358752	0.0217642	MAPK12, BNIP2, RBM4, SETD3, TCF3
GOTERM_CC_DIRECT	GO:0010494~cytoplasmic stress granule	6	0.00430503	0.022326	RBPMS, TIAL1, RBM4, CIRBP, MBNL1, GRB7
GOTERM_BP_DIRECT	GO:0007267~cell-cell signaling	20	0.0143501	0.0232836	NAMPT, MLN, NTF4, FGFR3, EFNB3, EFNA1, GRB2, EFNA2, TBX5, EFNA3, FGF11, FZD1, CHST4, TGFB2, IL17C, BARX1, SEMA4F, EFNA4, FGFBP1, FGF3
GOTERM_BP_DIRECT	GO:0072001~renal system development	4	0.00287002	0.0233723	BMP4, SMO, TBX18, IFT140
GOTERM_BP_DIRECT	GO:0002009~morphogenesis of an epithelium	4	0.00287002	0.0233723	KRT6A, KRT16, TBX5, RIPK4
GOTERM_MF_DIRECT	GO:0008236~serine-type peptidase activity	8	0.00574003	0.0250484	KLK7, TPP1, KLK5, KLK11, KLK10, C1R, PRSS22, PRSS21
GOTERM_MF_DIRECT	GO:0019903~protein phosphatase binding	8	0.00574003	0.0250484	KAT2A, RACK1, JUP, GRB2, DLG4, TP53, ITGA1, FBXL2
GOTERM_BP_DIRECT	GO:2000251~positive regulation of actin cytoskeleton reorganization	4	0.00287002	0.0282495	CSF3, BAIAP2L1, BAIAP2, FES
GOTERM_BP_DIRECT	GO:0042633~hair cycle	4	0.00287002	0.0282495	MPZL3, KRT16, KRT14, SNRPE
GOTERM_BP_DIRECT	GO:0030336~negative regulation of cell migration	10	0.00717504	0.028612	NOG, SLURP1, KRT16, BCL2, TBX5, SULF1, SRGAP3, RRAS, PTPRU, FUZ
GOTERM_CC_DIRECT	GO:0031012~extracellular matrix	22	0.0157851	0.0294034	RPL35A, ZP3, SLC25A6, EEF2, RPS4X, RPS5, RPS3, MMP11, RPS7, TGFB2, RPS25, ACTG1, JUP, PLSCR1, RPS18, LAMA4, SOST, RPL23, RPS17, RPS3A, RPL22, SFPQ
GOTERM_CC_DIRECT	GO:0016363~nuclear matrix	10	0.00717504	0.031971	MEN1, NONO, DNMT3A, PRKCZ, MAEA, CFL2, SFPQ, TP53, NUFIP1, NSMF
GOTERM_MF_DIRECT	GO:0003779~actin binding	21	0.0150676	0.0321768	MAEA, ACTR3B, CROCC, BAIAP2L1, MARCKSL1, CAPZA2, MSRB1, HOOK1, TNS4, YWHAH, TNS1, MED28, GSN, ANG, MIB2, KPTN, LMOD1, CAP1, BCL7B, HDAC6, SPTAN1
GOTERM_CC_DIRECT	GO:0031519~PcG protein complex	5	0.00358752	0.032188	PCGF2, PCGF3, RING1, CBX4, CBX2
GOTERM_BP_DIRECT	GO:0045727~positive regulation of translation	7	0.00502253	0.0323153	UPF3A, NPM1, HNRNPD, CIRBP, EEF2, RPS4X, FAM129A
GOTERM_MF_DIRECT	GO:0003690~double-stranded DNA binding	9	0.00645754	0.0323802	MEN1, MTERF1, HES2, TP53, GTF2H4, KDM4A, MTERF4, HNRNPDL, MYC
GOTERM_CC_DIRECT	GO:0031225~anchored component of membrane	11	0.00789255	0.0327093	SMPDL3B, LYPD8, EFNA2, CD58, EFNA3, RTN4R, RAET1L, SYCE1, EFNA4, PRSS21, GFRA2
GOTERM_BP_DIRECT	GO:0001736~establishment of planar polarity	4	0.00287002	0.0336222	WNT5A, PTK7, GRHL3, FUZ
GOTERM_BP_DIRECT	GO:0061036~positive regulation of cartilage development	4	0.00287002	0.0336222	WNT5A, BMP4, SOX9, SCX
GOTERM_BP_DIRECT	GO:0006397~mRNA processing	15	0.0107626	0.033937	HNRNPA1L2, KHDRBS1, PDCD11, U2AF2, RBM4, PAPD5, MBNL1, HNRNPA1, HNRNPA0, SF3B3, H2AFB1, NONO, SFPQ, ACIN1, SNRNP70
GOTERM_BP_DIRECT	GO:0007409~axonogenesis	10	0.00717504	0.0340507	BCL2, BAIAP2, LRRN2, LRTM2, LRFN1, ATP8A2, RTN4R, NTNG2, NEFH, LRRC38
GOTERM_BP_DIRECT	GO:0060070~canonical Wnt signaling pathway	9	0.00645754	0.0346238	WNT5A, SMO, FZD10, LRP5L, RARG, FZD1, PTK7, PTPRU, MYC
GOTERM_MF_DIRECT	GO:0019843~rRNA binding	6	0.00430503	0.0352629	RPS18, SBDS, ANG, MTERF4, RPS4X, RPS5
GOTERM_BP_DIRECT	GO:0043388~positive regulation of DNA binding	5	0.00358752	0.0363841	TRIM28, SKI, IRF4, MYC, CALM1
GOTERM_BP_DIRECT	GO:0035690~cellular response to drug	8	0.00574003	0.0366907	TH, TP53, RAP1A, TLR3, NFE2L2, REST, MYC, PPAT
GOTERM_MF_DIRECT	GO:0044212~transcription regulatory region DNA binding	17	0.0121976	0.0371357	WNT5A, ZNF821, TP53, CBX4, REST, ZNF513, MEN1, FOXH1, SALL2, HHEX, ZNF217, SFPQ, SIX1, H2AFY2, MZF1, RFX3, NFE2L2
GOTERM_BP_DIRECT	GO:0048066~developmental pigmentation	3	0.00215251	0.0371893	GNAQ, GNA11, ZEB2
GOTERM_BP_DIRECT	GO:0061626~pharyngeal arch artery morphogenesis	3	0.00215251	0.0371893	BMP4, NOG, TGFB2
GOTERM_BP_DIRECT	GO:0048699~generation of neurons	3	0.00215251	0.0371893	SIX1, SIX4, TGFB2
GOTERM_BP_DIRECT	GO:0007368~determination of left/right symmetry	7	0.00502253	0.0378498	FOXJ1, NKX3-2, MKKS, TBX1, RIPPLY2, TBC1D32, IFT140
GOTERM_CC_DIRECT	GO:0030426~growth cone	11	0.00789255	0.038154	CCDC120, RAC3, ANG, CBARP, STIM1, KPTN, ERC2, ADGRL1, WHRN, CIB1, CALM1
GOTERM_BP_DIRECT	GO:0006376~mRNA splice site selection	4	0.00287002	0.0394842	SRSF6, YTHDC1, LUC7L, RBMX
GOTERM_BP_DIRECT	GO:0032331~negative regulation of chondrocyte differentiation	4	0.00287002	0.0394842	BMP4, RARG, NKX3-2, SOX9
GOTERM_MF_DIRECT	GO:0004029~aldehyde dehydrogenase (NAD) activity	4	0.00287002	0.0406583	ALDH7A1, ALDH5A1, ALDH1B1, ALDH3B1
GOTERM_BP_DIRECT	GO:0001662~behavioral fear response	5	0.00358752	0.0407401	DEAF1, BCL2, DRD4, NEUROD2, USP46
GOTERM_BP_DIRECT	GO:0042733~embryonic digit morphogenesis	7	0.00502253	0.04083	WNT5A, BMP4, NOG, OSR1, GNAQ, TBC1D32, MYCN
GOTERM_MF_DIRECT	GO:0035091~phosphatidylinositol binding	9	0.00645754	0.0413992	SH3YL1, AIDA, SGK3, PIK3C2B, SNX32, FES, HS1BP3, GRB7, SNX11
GOTERM_BP_DIRECT	GO:0048013~ephrin receptor signaling pathway	9	0.00645754	0.0414568	ACTB, ACTG1, ROCK1, EFNB3, EFNA1, EFNA2, EFNA3, EFNA4, EPHB3
GOTERM_MF_DIRECT	GO:0003676~nucleic acid binding	58	0.0416152	0.0427383	HNRNPA1L2, ZNF581, PNMA3, DZIP1, ZNF296, ZNF821, RBM4, ZNF202, ZEB2, REST, ZIC2, NONO, OSR1, ANG, DHX34, PATZ1, ZNF721, ACIN1, ZNF496, ZNF595, PABPN1, ZNF814, RBPMS, ZNF692, ZNF135, TIAL1, PABPN1L, ZNF785, ZSCAN18, ESRP2, ZNF33B, CPSF1, ZNF485, ZNF276, FUS, ZNF324B, SF3B3, ZNF513, BCL11A, OVOL1, NPM1, HNRNPD, ZNF74, HNRNPC, SNRNP70, ZNF606, RNASE4, ZNF667, ZNF521, HNRNPDL, HNRNPA1, RBMX, SALL2, Z…
GOTERM_BP_DIRECT	GO:0070301~cellular response to hydrogen peroxide	7	0.00502253	0.0439544	PCGF2, PRKAA1, NFE2L2, APEX1, RPS3, NET1, HDAC6
GOTERM_BP_DIRECT	GO:0061436~establishment of skin barrier	4	0.00287002	0.0458268	KDF1, KRT16, ALOX12B, GRHL3
GOTERM_BP_DIRECT	GO:0006355~regulation of transcription, DNA-templated	83	0.0595529	0.0461939	ZNF581, CNOT3, REST, YBX2, PNN, RPS3, NONO, FUBP1, MAX, PRMT1, PCGF3, MIER2, MED28, PATZ1, LRRFIP2, ZNF721, LRRFIP1, MYC, ZNF595, ZBTB22, MTERF1, KMT5C, LDB1, TP53, ZNF814, TLE3, MTA1, TLE1, SIX4, IRF2BP1, CCNL2, RBPMS, ZNF135, ZNF692, SIX1, ZNF785, TGIF2, ZNF33B, ZNF485, ZNF276, IRX3, IRX5, ZNF467, ZBTB12, ZNF324B, ZNF513, SRRT, NPAS3, ZNF512B, LHX3, HNRNPD, ZNF74, PRKAA1, MTERF4, NFATC2, APEX1,…
GOTERM_BP_DIRECT	GO:0016055~Wnt signaling pathway	15	0.0107626	0.0462553	WNT5A, CSNK1G2, LDB1, TLE3, TLE1, NOTUM, CXXC4, LGR6, HHEX, SOST, KREMEN2, WIF1, LRRFIP2, PRKAA1, BCL7B
GOTERM_BP_DIRECT	GO:0001501~skeletal system development	12	0.00861005	0.0477731	NOG, FGFR3, GNAQ, GNA11, TRPS1, FGFRL1, NKX3-2, DLL3, COL11A2, PAPSS1, SOX9, TGFB2
GOTERM_BP_DIRECT	GO:0014902~myotube differentiation	3	0.00215251	0.0481167	BARX2, STIM1, SKI
GOTERM_BP_DIRECT	GO:0003139~secondary heart field specification	3	0.00215251	0.0481167	FOXH1, BMP4, SMARCD3
GOTERM_BP_DIRECT	GO:0010954~positive regulation of protein processing	3	0.00215251	0.0481167	ASTL, CCBE1, RHBDD1
GOTERM_BP_DIRECT	GO:0072075~metanephric mesenchyme development	3	0.00215251	0.0481167	OSR1, SIX1, SIX4
GOTERM_BP_DIRECT	GO:0090005~negative regulation of establishment of protein localization to plasma membrane	3	0.00215251	0.0481167	PPP2R5A, RHOQ, TMBIM1

## Sheet: Table S8
Table S8. Function enrichment results of SNORA73B co-expression genes.
Category	Term	Count	%	PValue	Genes
KEGG_PATHWAY	hsa03010:Ribosome	65	0.0391187	1.36436e-42	RPL18, RPL36A, RPL19, RPL14, RPL13, RPLP2, RPS2, RPS3, RPLP0, FAU, RPL11, RPL12, RPL36AL, RPL35A, MRPS5, MRPS7, MRPS2, RPS18, RPS19, RPS16, RPS17, RPS14, RPS13, RPS10, UBA52, MRPS15, MRPS12, RPL35, RPL27A, RPL36, RPL38, RPL39, MRPL20, RPS25, MRPL11, RPL30, RPS28, MRPL12, RPS29, RPL32, MRPL15, RPL31, MRPL17, RPL8, RPL5, RPS20, RPL7A, RPS21, RPS24, RPSA, RPS9, RPL27, RPL23A, RPL24, RPS5, RPS8, RPL2…
KEGG_PATHWAY	hsa03050:Proteasome	20	0.0120365	1.86304e-12	PSMA7, PSMA2, PSMB5, PSMA1, PSMB7, PSMD14, PSMD13, PSMC5, PSMB6, PSMB1, PSMA5, PSMC3, PSME2, PSMA4, PSMB3, PSMA3, PSMB2, PSMD2, PSMD3, PSMD4
KEGG_PATHWAY	hsa00190:Oxidative phosphorylation	28	0.0168511	1.9646e-08	ATP5D, ATP5E, ATP6V0E1, NDUFB7, ATP5G1, UQCRQ, COX5B, ATP6V0B, NDUFB2, NDUFS5, UQCR10, NDUFS8, ATP5L, ATP5I, ATP5H, NDUFB11, NDUFA2, ATP5J2, NDUFA6, COX8A, NDUFC2, COX4I1, NDUFA1, ATP6V1F, NDUFA11, SDHB, UQCRH, NDUFV1
KEGG_PATHWAY	hsa05012:Parkinson's disease	27	0.0162493	3.18865e-07	ATP5D, ATP5E, NDUFB7, ATP5G1, UQCRQ, COX5B, NDUFB2, NDUFS5, UQCR10, NDUFS8, ATP5H, NDUFB11, NDUFA2, NDUFA6, SLC25A6, COX8A, NDUFC2, COX4I1, UBE2J2, UBE2L3, NDUFA1, PARK7, NDUFA11, PPIF, SDHB, UQCRH, NDUFV1
KEGG_PATHWAY	hsa05016:Huntington's disease	32	0.0192584	4.41832e-07	POLR2H, ATP5D, POLR2G, ATP5E, CLTA, POLR2L, NDUFB7, AP2S1, POLR2J, ATP5G1, UQCRQ, COX5B, NDUFB2, NDUFS5, UQCR10, NDUFS8, ATP5H, NDUFB11, NDUFA2, SLC25A6, NDUFA6, CREBBP, COX8A, NDUFC2, COX4I1, NDUFA1, NDUFA11, PPIF, SDHB, UQCRH, BAX, NDUFV1
KEGG_PATHWAY	hsa03040:Spliceosome	23	0.013842	1.45363e-05	SNRPA1, PRPF31, LSM8, LSM6, MAGOH, EFTUD2, SNRPD3, CWC15, LSM7, SNU13, SNRPD2, BUD31, SART1, PRPF19, PPIH, RBM8A, ISY1, LSM4, SNRPA, LSM2, SNRPC, SNRPE, SNRPG
KEGG_PATHWAY	hsa03008:Ribosome biogenesis in eukaryotes	18	0.0108329	1.49245e-05	EIF6, EMG1, UTP18, GAR1, RAN, RRP7A, SNU13, CSNK2B, NOP10, FBL, RPP30, GNL2, UTP14A, POP5, NHP2, IMP4, RPP40, POP7
KEGG_PATHWAY	hsa05010:Alzheimer's disease	26	0.0156475	2.54532e-05	ATP5D, BID, ATP5E, NDUFB7, MME, ATP5G1, UQCRQ, COX5B, NDUFB2, UQCR10, NDUFS5, NDUFS8, ATP5H, NDUFB11, NDUFA2, NDUFA6, COX8A, NDUFC2, COX4I1, FADD, NDUFA1, CDK5, NDUFA11, SDHB, UQCRH, NDUFV1
KEGG_PATHWAY	hsa04932:Non-alcoholic fatty liver disease (NAFLD)	23	0.013842	0.000107381	BID, NDUFB11, NDUFA2, NDUFB7, NDUFA6, COX8A, NDUFC2, COX4I1, UQCRQ, NDUFA1, COX5B, TGFB1, NDUFB2, NDUFA11, SDHB, NDUFS5, UQCR10, UQCRH, BAX, NDUFV1, NDUFS8, RAC1, PIK3R2
KEGG_PATHWAY	hsa00240:Pyrimidine metabolism	15	0.00902739	0.00304729	POLR2H, POLR2G, POLR3H, POLR2L, POLR2J, DTYMK, ZNRD1, PNP, TYMP, POLE4, NME2, NME1, POLD2, UCK2, NT5C
KEGG_PATHWAY	hsa03013:RNA transport	20	0.0120365	0.00821438	RPP21, RAN, MAGOH, RANGAP1, EIF3D, EIF4EBP1, EIF3B, RBM8A, RPP30, THOC7, SEC13, EIF3I, GEMIN6, POP5, EIF2B3, GEMIN7, RPP40, EIF4E2, POP7, EIF2B5
KEGG_PATHWAY	hsa01100:Metabolic pathways	94	0.0565716	0.00920565	ATP5D, ACOX2, ATP5E, ATP6V0E1, GPAT4, PTGES2, B3GALT6, ALG3, SYNJ1, DTYMK, QARS, ANPEP, PNP, COX5B, UQCRQ, CDS2, NDUFS5, UQCR10, NANS, SCLY, NDUFS8, RPN1, ATP5L, ATP5I, IMPDH1, ATP5H, HMGCL, PTDSS2, NT5C, NDUFB11, HMBS, PIK3C2B, NDUFC2, DPAGT1, COX4I1, NDUFA11, ATP6V1F, NME2, PGLS, NME1, UQCRH, ADK, ADSL, MECR, MDH2, POLR2H, COASY, POLR2G, TALDO1, NDUFB7, SRM, MVD, POLR2L, POLR2J, UROS, ECHS1, ZN…
KEGG_PATHWAY	hsa05131:Shigellosis	10	0.00601826	0.0147286	ACTG1, ARPC1B, ROCK1, ARPC3, NFKBIB, ARPC5L, RAC1, ARPC4, MAD2L2, RHOG
KEGG_PATHWAY	hsa00230:Purine metabolism	19	0.0114347	0.0207252	POLR2H, POLR2G, POLR3H, POLR2L, POLR2J, AK2, ZNRD1, PNP, APRT, NME2, ITPA, POLE4, NME1, ADK, POLD2, ADSL, IMPDH1, GUK1, NT5C
KEGG_PATHWAY	hsa05110:Vibrio cholerae infection	8	0.00481461	0.0368799	ACTG1, KDELR2, ATP6V0E1, SEC61B, SEC61A1, SEC61G, ATP6V0B, ATP6V1F
KEGG_PATHWAY	hsa03020:RNA polymerase	6	0.00361096	0.0422884	POLR2H, POLR2G, POLR3H, POLR2L, POLR2J, ZNRD1
KEGG_PATHWAY	hsa05100:Bacterial invasion of epithelial cells	10	0.00601826	0.0464442	ACTG1, ARPC1B, CLTA, ARPC3, ARPC5L, RAC1, ARPC4, MAD2L2, RHOG, PIK3R2
GOTERM_BP_DIRECT	GO:0006614~SRP-dependent cotranslational protein targeting to membrane	54	0.0324986	1.00677e-44	RPL18, RPL36A, RPL19, RPL14, RPL13, RPLP2, RPS2, RPS3, RPLP0, FAU, RPL11, RPL12, RPL35A, SRPRB, RPS18, RPS19, RPS16, RPS17, RPS14, RPS13, RPS10, UBA52, RPL35, RPL27A, RPL36, RPL38, RPL39, RPS25, RPL30, RPS28, RPL32, RPS29, RPL31, RPL8, RPL5, RPL7A, RPS20, RPS21, SEC61A1, RPS24, RPSA, RPS9, RPL27, RPL23A, RPL24, RPS5, RPS8, RPL28, RPS7, RPL23, RPL18A, RPL22, RPL37A, SSR3
GOTERM_BP_DIRECT	GO:0006364~rRNA processing	75	0.0451369	4.78278e-43	RPL18, RPL36A, RPL19, RPL14, UTP18, RPL13, RPLP2, RPS2, RPS3, EBNA1BP2, DHX37, RPLP0, RPP30, FAU, RPL11, RPL12, IMP4, RPL35A, RRP1, RPP21, EMG1, RRP7A, EXOSC4, EXOSC5, EXOSC1, MRM2, MRTO4, RPS18, RPS19, RPS16, RPS17, RPS14, RPS13, RPS10, UBA52, WDR46, SNU13, RPL27A, RPL35, RPL36, RPL38, RPL39, RPS25, RPL30, RPS28, WDR18, RPS29, DDX49, RPL32, RPL31, RPL8, RPL5, RPS20, RPL7A, RPS21, RPS24, RPSA, NO…
GOTERM_MF_DIRECT	GO:0003735~structural constituent of ribosome	76	0.0457388	1.16916e-42	RPL18, MRPS34, RPL36A, MRPL41, RPL19, RPL14, RPL13, RPLP2, RPS2, RPS3, SLC25A25, RPLP0, SLC25A22, FAU, MRPL37, RPL11, RPL12, RPL36AL, RPL35A, MRPL52, SLC25A6, MRPS5, MRPS7, MRPS2, MRTO4, RPS18, RPS19, RPS16, RPS17, SLC25A33, RPS14, RPS13, MRPL47, RPS10, SLC25A39, UBA52, MRPS15, MRPS12, RPL27A, RPL35, RPL36, RPL38, RPL39, MRPL20, MRPL11, RPL30, RPS28, MRPL12, RPS29, MRPL15, RPL32, RPL31, MRPL17, R…
GOTERM_BP_DIRECT	GO:0006413~translational initiation	60	0.0361096	7.1497e-41	EIF6, RPL18, RPL36A, RPL19, RPL14, RPL13, RPLP2, RPS2, RPS3, RPLP0, FAU, RPL11, RPL12, EIF2B3, EIF2B5, RPL35A, RPS18, RPS19, RPS16, RPS17, RPS14, RPS13, RPS10, UBA52, RPL35, RPL27A, RPL36, RPL38, RPL39, RPS25, EIF3D, RPL30, RPS28, EIF3B, RPS29, RPL32, RPL31, RPL8, EIF3I, RPL5, RPS20, RPL7A, RPS21, EIF3M, RPS24, RPSA, EIF1AD, RPS9, RPL27, RPL23A, RPL24, RPS5, RPS8, RPL28, RPS7, RPL23, RPL18A, RPL2…
GOTERM_BP_DIRECT	GO:0006412~translation	78	0.0469424	3.12185e-40	RPL18, RPL36A, MRPL41, RPL19, RPL14, RPL13, RPLP2, RPS6KB2, RPS2, RPS3, SLC25A25, RPLP0, SLC25A22, FAU, MRPL37, RPL11, RPL12, RPL36AL, RPL35A, MRPL52, EFTUD2, SLC25A6, MRPS5, MRPS7, MRPS2, RPS18, RPS19, RPS16, RPS17, SLC25A33, RPS14, FARSB, RPS13, RPS10, SLC25A39, NHP2, UBA52, MRPS15, MRPS12, SNU13, RPL35, RPL27A, RPL36, RPL38, RPL39, MRPL20, RPS25, MRPL11, RPL30, RPS28, RPS29, MRPL15, RPL32, RPL…
GOTERM_CC_DIRECT	GO:0005840~ribosome	63	0.037915	6.0989e-39	RPL18, RPL36A, MRPS34, RPL19, RPL14, RPL13, RPLP2, RPS2, RPS19BP1, RPS3, RPLP0, FAU, MRPL37, RPL11, RPL35A, MRPS7, MRPS2, RPS18, RPS19, RPS16, RPS17, RPS14, RPS13, RPS10, UBA52, SERP1, MRPS15, RPL35, RPL27A, RPL36, RPL38, MRPL20, RPS25, MRPL11, RPL30, RPS28, RPS29, RPL32, RPL31, MRPL17, RPL8, MRPL54, MRPL55, RPL5, RPS20, RPL7A, RPS21, RPS24, RPS9, RPL27, RPL23A, RPL24, RPS8, RPL28, RPS7, MRPL23, …
GOTERM_BP_DIRECT	GO:0000184~nuclear-transcribed mRNA catabolic process, nonsense-mediated decay	53	0.0318968	1.57462e-36	RPL18, RPL36A, RPL19, RPL14, RPL13, RPLP2, RPS2, RPS3, RBM8A, RPLP0, FAU, RPL11, RPL12, RPL35A, MAGOH, RPS18, RPS19, RPS16, RPS17, RPS14, RPS13, RPS10, UBA52, RPL35, RPL27A, RPL36, RPL38, RPL39, RPS25, RPL30, RPS28, RPL32, RPS29, RPL31, RPL8, RPL5, RPL7A, RPS20, RPS21, RPS24, RPSA, RPS9, RPL27, RPL23A, RPL24, RPS5, RPS8, RPL28, RPS7, RPL23, RPL18A, RPL22, RPL37A
GOTERM_MF_DIRECT	GO:0044822~poly(A) RNA binding	162	0.0974958	2.74354e-36	MRPL40, S100A4, RPL36A, MRPL41, RPL19, LSM8, RPL14, RPL13, SNRPD3, LSM6, EIF5A, SNRPD2, RP9, SART1, EBNA1BP2, GTF2E2, RBM8A, DHX37, SND1, RPLP0, LRRC59, RPN1, RPP30, LSM4, FAU, MRPL37, RPL11, PUM2, LSM2, RPL12, GNL2, SNRPA1, RPL35A, YARS, TWF2, RRP1, RRP7A, RAN, EMG1, MAGOH, EFTUD2, TBRG4, YTHDF2, CCDC137, MRTO4, RPS18, RPS19, NOP2, SEC61B, RPS16, PARP12, RPS17, NME1, RPS14, SNRPA, EDF1, RPS13, D…
GOTERM_BP_DIRECT	GO:0019083~viral transcription	51	0.0306931	1.00566e-35	RPL18, RPL36A, RPL19, RPL14, RPL13, RPLP2, RPS2, RPS3, RPLP0, FAU, RPL11, RPL12, RPL35A, RPS18, RPS19, RPS16, RPS17, RPS14, RPS13, RPS10, UBA52, RPL35, RPL27A, RPL36, RPL38, RPL39, RPS25, RPL30, RPS28, RPL32, RPS29, RPL31, RPL8, RPL5, RPS20, RPL7A, RPS21, RPS24, RPSA, RPS9, RPL27, RPL23A, RPL24, RPS5, RPL28, RPS8, RPS7, RPL23, RPL18A, RPL22, RPL37A
GOTERM_CC_DIRECT	GO:0022625~cytosolic large ribosomal subunit	34	0.0204621	1.00013e-25	RPL18, RPL36A, RPL19, RPL14, RPL13, RPL27A, RPL35, SNU13, RPLP2, RPL36, RPL38, RPL39, RPL30, RPL32, RPL31, RPLP0, RPL8, RPL5, RPL11, RPL7A, RPL12, RPL36AL, RPL35A, RPL27, RPL24, RPL23A, RPL28, MRTO4, RPL23, RPL18A, RPL22, RPL37A, NHP2, UBA52
GOTERM_CC_DIRECT	GO:0005829~cytosol	281	0.169113	3.7799e-24	RPL18, HRAS, S100A6, RPL19, RPL14, RPL13, CHMP6, LSM6, STAT5B, LSM7, TRAPPC2L, RPLP2, RANGAP1, MYLIP, SART1, MVB12A, ACTG1, SHB, BAK1, HOMER3, RBM8A, RPLP0, FAU, LSM4, VPS4A, RPL11, RPL12, LSM2, EIF2B3, EIF2B5, FTL, DBNL, NUDT18, YARS, ROCK1, RAN, UBR1, RPS18, NME2, PPP1CA, PGLS, RPS19, RPS16, RPS17, NME1, RPS14, RARS, RPS13, ADSL, RPS10, TRAPPC3, TALDO1, NFKBIE, NFKBIB, ASL, BANF1, CAPZB, RPS25,…
GOTERM_CC_DIRECT	GO:0005743~mitochondrial inner membrane	79	0.0475442	4.85095e-24	MRPL40, ATP5D, MRPS34, MRPL41, AURKAIP1, C19ORF70, GCAT, ROMO1, TIMM50, COX5B, UQCRQ, NDUFAF2, RPS3, MINOS1, CDS2, NDUFS5, ATAD3A, UQCR10, ATAD3B, SLC25A25, PARL, SLC25A22, TIMM9, MRPL37, ATP5L, ATP5I, ATP5H, HMGCL, MRPL52, NDUFB11, SLC25A6, NDUFC2, COX4I1, MRPS5, TMEM126A, MRPS7, TIMM23, TIMM8B, NDUFA11, SLC25A33, UQCRH, TOMM22, MRPL47, SLC25A39, MDH2, MRPS15, NDUFB7, SAMM50, MRPS12, CHCHD1, TIM…
GOTERM_CC_DIRECT	GO:0005739~mitochondrion	150	0.0902739	3.38335e-23	MRPL40, TSPO, MRPS34, GRPEL1, MRPL41, AURKAIP1, NIT2, DTYMK, GCAT, GFER, ROMO1, C14ORF2, COX5B, KANK2, STARD3, MINOS1, BAK1, SLC25A25, CASP8AP2, CISD3, SND1, TIMM9, SLC25A22, MRPL37, SMIM4, HMGCL, RPL35A, NUDT1, LYRM4, TMEM126A, TBRG4, MRM2, TIMM8B, BCAP31, RPS14, RARS, CLPP, ADSL, ATPIF1, MRPL47, MDH2, GPN1, MRPS15, PUS1, TXN2, CHCHD1, FARS2, MRPS12, CHCHD2, PTRH2, SDHAF2, KARS, GADD45GIP1, PSMB…
GOTERM_CC_DIRECT	GO:0005654~nucleoplasm	236	0.142031	9.24265e-20	AURKAIP1, LSM8, LSM6, STAT5B, LSM7, GCAT, CDKN2AIPNL, INTS1, SART1, MVB12A, DHX37, RBM8A, HIST1H2BI, MED27, RPP30, FAU, LSM4, RPL11, H2AFX, LSM2, POLK, ZNF641, RPP21, TFPT, RRP7A, EMG1, RAN, ZHX2, RPS18, PPP1CA, RPS19, RPS16, ASCC2, RPS17, RPS14, RARS, RPS13, RPS10, PIAS1, MAD2L2, MDH2, COASY, ZNRD1, RCC1, BANF1, RPS25, RPS28, RPS29, ISY1, RPS20, RPS21, NUDC, RPS24, ASPSCR1, RPSA, NOC4L, EIF1AD, …
GOTERM_MF_DIRECT	GO:0005515~protein binding	555	0.334013	2.18289e-18	MCRIP1, HRAS, RPL19, PLEKHM2, RPL14, LSM8, AURKAIP1, RPL13, LSM6, REP15, LSM7, USE1, RPLP2, RP9, GFER, RANGAP1, MYLIP, SLC52A2, SART1, KIFC3, WDR74, ACTG1, RPLP0, NAA10, HIST1H2BI, MED27, ZNF397, VPS4A, LSM4, RPL11, JAGN1, LSM2, RPL12, AUP1, YARS, TFPT, ROCK1, EMG1, ZHX2, CCDC137, MIIP, YIF1A, MED19, UXT, NME2, PPP1CA, RPS18, RPS19, RPS16, NME1, RPS14, RPS13, ZNHIT1, RPS10, MCTS1, TRAPPC3, NFKBIE…
GOTERM_CC_DIRECT	GO:0022627~cytosolic small ribosomal subunit	24	0.0144438	3.57595e-18	RPSA, MRPS5, RPS9, HBA2, RPS2, RPS5, RPS8, RPS3, RPS7, RPS25, RPS18, RPS19, RPS28, RPS16, RPS29, RPS17, RPS14, FAU, RPS13, RPS10, RPS20, RPS21, MCTS1, RPS24
GOTERM_CC_DIRECT	GO:0000502~proteasome complex	25	0.0150456	1.15357e-16	PSMA7, PSMB5, PSMB7, PSMB6, PSMB1, PSMB3, PSMB2, PSMD2, PSMD3, PSMD4, UBXN1, UBR1, PSMG3, PSMA2, ADRM1, PSMA1, PSMD14, PSMD13, PSMC5, PSME2, PSMC3, PSMA5, ZFAND2A, PSMA4, PSMA3
GOTERM_CC_DIRECT	GO:0070062~extracellular exosome	223	0.134207	5.68319e-15	S100A4, S100A6, RPL14, CHMP6, LSM6, PDLIM2, RPLP2, KIFC3, ACTG1, MVB12A, HIST1H2BI, RPLP0, VPS4A, RPL11, H2AFX, RPL12, AUP1, FTL, DBNL, RAN, KRT10, RPS18, NME2, PPP1CA, PGLS, RPS19, RPS16, RPS17, NME1, RPS14, RARS, RPS13, RPS10, RAB13, MDH2, COASY, TPST2, TALDO1, BOLA2B, MME, TAGLN2, ASL, BANF1, CAPZB, RPS25, RPS28, RPS29, RAC1, RPS20, RPSA, LAMTOR1, UFSP1, LAMTOR2, LGALS1, S100A11, RPS9, HBA2, U…
GOTERM_BP_DIRECT	GO:0006521~regulation of cellular amino acid metabolic process	21	0.0126383	1.00253e-13	PSMA7, PSMA2, PSMB5, PSMA1, PSMD14, PSMB7, PSMD13, OAZ1, PSMC5, PSMB6, PSMB1, PSMA5, PSMC3, PSME2, PSMA4, PSMB3, PSMA3, PSMB2, PSMD2, PSMD3, PSMD4
GOTERM_CC_DIRECT	GO:0015935~small ribosomal subunit	16	0.00962922	1.57263e-13	RPSA, MRPS12, RPS9, RPS2, RPS5, MRPS2, RPS3, RPS25, RPS18, RPS28, RPS16, RPS29, FAU, RPS20, RPS21, RPS24
GOTERM_BP_DIRECT	GO:0038061~NIK/NF-kappaB signaling	23	0.013842	2.944e-13	PSMA7, PSMA2, PSMB5, PSMA1, PSMD14, PSMB7, PSMD13, PSMC5, PSMB6, PSMB1, PSMA5, PSMC3, PSME2, PSMA4, PSMB3, PSMA3, UBE2M, PSMB2, PSMD2, PSMD3, PSMD4, PPP4C, UBA52
GOTERM_MF_DIRECT	GO:0003723~RNA binding	70	0.0421278	6.11734e-13	RPL18, GTF3A, RPL19, LSM8, RPL14, RPL13, LSM6, FASTK, LSM7, SYNJ1, CWC15, EIF5A, QARS, TIMM50, RPS2, RPS3, RBM8A, RPP30, FAU, RPL11, LSM2, PUM2, IMPDH1, EMG1, NIP7, EXOSC5, YTHDF2, EXOSC1, PSMA1, RPS18, RPS16, RPS14, FARSB, THOC7, SNRPA, SNRPE, NHP2, SNRPG, PUS1, PUSL1, RPL27A, SNU13, C14ORF166, RPL38, RPL39, DAZAP1, RPS25, EIF3D, RPL30, RPS28, EIF3B, MRPL12, RPL31, RPL8, RPL5, RPS20, RPL7A, RPL2…
GOTERM_BP_DIRECT	GO:0051436~negative regulation of ubiquitin-protein ligase activity involved in mitotic cell cycle	23	0.013842	1.59058e-12	CDC20, ANAPC11, PSMA7, PSMA2, PSMB5, PSMA1, PSMD14, PSMB7, PSMD13, PSMC5, PSMB6, PSMB1, PSMA5, PSMC3, PSME2, PSMA4, PSMB3, PSMA3, PSMB2, PSMD2, PSMD3, PSMD4, UBA52
GOTERM_BP_DIRECT	GO:0031145~anaphase-promoting complex-dependent catabolic process	24	0.0144438	2.14436e-12	CDC20, ANAPC11, PSMA7, PSMA2, PSMB5, PSMA1, PSMD14, PSMB7, PSMD13, PSMC5, PSMB6, PSMB1, PSMA5, PSMC3, PSME2, PSMA4, PSMB3, PSMA3, PSMB2, PSMD2, PSMD3, PSMD4, UBE2S, UBA52
GOTERM_BP_DIRECT	GO:0043488~regulation of mRNA stability	27	0.0162493	3.02514e-12	MAPKAPK2, PSMA7, PSMB5, PSMB7, PSMB6, PSMB1, PSMB3, PSMB2, PSMD2, PSMD3, PSMD4, PUM2, EXOSC4, EXOSC5, YTHDF2, EXOSC1, PSMA2, PSMA1, PSMD14, PSMD13, PSMC5, PSME2, PSMC3, PSMA5, PSMA4, PSMA3, UBA52
GOTERM_BP_DIRECT	GO:0051437~positive regulation of ubiquitin-protein ligase activity involved in regulation of mitotic cell cycle transition	23	0.013842	7.3521e-12	CDC20, ANAPC11, PSMA7, PSMA2, PSMB5, PSMA1, PSMD14, PSMB7, PSMD13, PSMC5, PSMB6, PSMB1, PSMA5, PSMC3, PSME2, PSMA4, PSMB3, PSMA3, PSMB2, PSMD2, PSMD3, PSMD4, UBA52
GOTERM_BP_DIRECT	GO:0002479~antigen processing and presentation of exogenous peptide antigen via MHC class I, TAP-dependent	21	0.0126383	9.95344e-12	PSMA7, PSMA2, PSMB5, PSMA1, CYBA, PSMD14, PSMB7, PSMD13, PSMC5, PSMB6, PSMB1, PSMA5, PSMC3, PSME2, PSMA4, PSMB3, PSMA3, PSMB2, PSMD2, PSMD3, PSMD4
GOTERM_CC_DIRECT	GO:0016020~membrane	173	0.104116	3.89876e-11	RPL18, GPAT4, HRAS, HM13, RPL19, QPCTL, RPL14, B3GALT6, RPL13, CHMP6, EIF5A, INTS1, RPLP2, RCE1, ACTG1, ELOVL1, DNAJB11, SND1, RPLP0, NAA10, SEMA7A, LRRC59, RPN1, DNAJC7, RPL11, RPL12, RNF149, GNL2, CIB1, FTL, AUP1, CUTA, RPL35A, RAN, MTA2, EFTUD2, DPAGT1, KRT10, BCL2L12, NKTR, CCDC134, BCAP31, VEGFC, ADRM1, RPS18, RPS19, SEC61B, RPS16, RPS17, NME1, RPS14, RARS, RPS13, RPS10, EMP3, DYNLRB1, SEC61…
GOTERM_CC_DIRECT	GO:0005730~nucleolus	87	0.0523589	6.65923e-11	MRPL40, EIF6, RPL18, SPIN1, RPL19, UTP18, GAR1, LSM6, CDKN2AIPNL, RPS2, RPS19BP1, RPS3, WDR74, EBNA1BP2, GRWD1, DHX37, NAA10, MED27, RPL11, ZPR1, RPL12, GNL2, IMP4, ZNF593, CPTP, RRP1, TFPT, RAN, EMG1, EXOSC4, NIP7, NOL7, EXOSC5, CCDC137, EXOSC1, RBBP6, MRM2, NOC2L, MRTO4, PFDN2, TAF13, PPP1CA, RPS19, NOP2, C1QBP, RPS14, EDF1, SNRPA, RPS13, RPS10, DNTTIP2, CTSB, NHP2, WDR46, TXN2, CHCHD1, SNU13, …
GOTERM_BP_DIRECT	GO:0060071~Wnt signaling pathway, planar cell polarity pathway	24	0.0144438	6.73592e-11	AP2S1, PSMA7, DVL1, PSMA2, PSMB5, PSMA1, PSMD14, PSMB7, PSMD13, PSMC5, PSMB6, PSMB1, PSMA5, PSMC3, PSME2, PSMA4, PSMB3, PSMA3, RAC1, PSMB2, PSMD2, PSMD3, PSMD4, UBA52
GOTERM_BP_DIRECT	GO:0070125~mitochondrial translational elongation	23	0.013842	8.39229e-11	MRPL40, MRPL52, MRPS34, MRPL41, MRPS15, AURKAIP1, CHCHD1, MRPS12, MRPS5, MRPS7, MRPL20, MRPL11, MRPL23, MRPL12, MRPL21, GADD45GIP1, MRPL15, MRPL27, MRPL17, MRPL54, MRPL55, MRPL37, MRPL47
GOTERM_BP_DIRECT	GO:0070126~mitochondrial translational termination	23	0.013842	1.07615e-10	MRPL40, MRPL52, MRPS34, MRPL41, MRPS15, AURKAIP1, CHCHD1, MRPS12, MRPS5, MRPS7, MRPL20, MRPL11, MRPL23, MRPL12, MRPL21, GADD45GIP1, MRPL15, MRPL27, MRPL17, MRPL54, MRPL55, MRPL37, MRPL47
GOTERM_BP_DIRECT	GO:0033209~tumor necrosis factor-mediated signaling pathway	26	0.0156475	4.62307e-10	TNFRSF12A, PSMA7, PSMB5, PSMB7, PSMB6, PSMB1, PSMB3, PSMB2, PYCARD, PSMD2, PSMD3, PSMD4, AIM2, PSMA2, PSMA1, PSMD14, PSMD13, PSMC5, TXNDC17, PSME2, PSMC3, PSMA5, PSMA4, PSMA3, COMMD7, UBA52
GOTERM_CC_DIRECT	GO:0005839~proteasome core complex	12	0.00722191	6.90646e-10	PSMA2, PSMB5, PSMA1, PSMB7, PSMB6, PSMB1, PSMA5, PSMA4, PSMB3, PSMA3, PSMB2, PSMA7
GOTERM_CC_DIRECT	GO:0005925~focal adhesion	50	0.0300913	8.58402e-10	RPL18, RPL19, RPLP2, PDLIM2, RPS2, RPS3, ACTG1, ARHGAP22, RPLP0, RALA, RPL12, RHOG, ARPC1B, NME2, RPS18, RPS19, GNB2, RPS16, RPS17, ARPC5L, RPS14, CFL1, RPS13, RPS10, PARVB, MME, RPL38, LPXN, RPL30, CDC42EP1, ARPC3, RPS29, RPL31, RPL8, RAC1, CLASP1, RPL5, RPL7A, MAP2K2, RPS9, RPL27, RPS5, RPS8, RPS7, CORO1B, CYBA, RPL23, PPIA, RPL22, RPL37A
GOTERM_MF_DIRECT	GO:0004298~threonine-type endopeptidase activity	12	0.00722191	8.97615e-10	PSMA2, PSMB5, PSMA1, PSMB7, PSMB6, PSMB1, PSMA5, PSMA4, PSMB3, PSMA3, PSMB2, PSMA7
GOTERM_BP_DIRECT	GO:0002223~stimulatory C-type lectin receptor signaling pathway	23	0.013842	6.35223e-09	HRAS, CREBBP, PSMA7, PSMA2, PSMB5, PSMA1, PSMD14, PSMB7, PSMD13, PSMC5, PSMB6, PSMB1, PSMA5, PSMC3, PSME2, PSMA4, PSMB3, PSMA3, PSMB2, PSMD2, PSMD3, PSMD4, UBA52
GOTERM_BP_DIRECT	GO:0000209~protein polyubiquitination	31	0.0186566	6.67442e-09	MYLIP, RNF181, PSMA7, RBX1, PSMB5, PRPF19, PSMB7, PSMB6, PSMB1, PSMB3, PSMB2, FBXO6, PSMD2, PSMD3, PSMD4, TAF1, RNF19A, UBE2J2, UBE2L3, RBBP6, PSMA2, PSMA1, PSMD14, PSMD13, PSMC5, PSMA5, PSME2, PSMC3, PSMA4, PSMA3, UBA52
GOTERM_CC_DIRECT	GO:0005737~cytoplasm	329	0.198001	7.06166e-09	RPL18, MCRIP1, HRAS, S100A6, RPL19, RPL14, STAT5B, TRAPPC2L, RP9, GFER, RANGAP1, SART1, AUNIP, MVB12A, HOMER3, DHX37, RBM8A, RPLP0, NAA10, HIST1H2BI, MED27, ZNF397, VPS4A, RPL11, EIF2B3, FTL, EIF2B5, ZNF641, DBNL, YARS, RNF220, TFPT, RAN, EMG1, RRP7A, ZHX2, KRT10, UBR1, UXT, NME2, PPP1CA, RPS19, NME1, RPS14, RARS, FBXL7, RAB13, MAD2L2, MCTS1, TRAPPC3, COASY, TALDO1, NFKBIE, CHCHD1, FARS2, MME, IF…
GOTERM_CC_DIRECT	GO:0005634~nucleus	338	0.203417	1.07569e-08	MRPL40, S100A4, RPL18, MCRIP1, S100A6, HRAS, AURKAIP1, RPL13, STAT5B, RP9, PDLIM2, WDR74, ACTG1, DNAJB11, RBM8A, RPLP0, NAA10, HIST1H2BI, MED27, ZNF397, RPP30, VPS4A, H2AFX, EIF2B5, POLK, ZNF641, YARS, ZC3HC1, TFPT, RAN, EMG1, LYRM4, ZHX2, KRT10, BCL2L12, MED19, UXT, ZNF787, RPS18, NME2, PPP1CA, PARP12, ASCC2, NME1, RPS13, ZNHIT1, PIAS1, MAD2L2, MDH2, TALDO1, PUS1, CHCHD1, NFKBIB, ZNF510, ZNF511,…
GOTERM_CC_DIRECT	GO:0005753~mitochondrial proton-transporting ATP synthase complex	11	0.00662009	1.39138e-08	ATP5D, PPIF, ATP5E, USMG5, ATP5J2, ATP5L, ATPIF1, ATP5G1, ATP5I, C14ORF2, ATP5H
GOTERM_BP_DIRECT	GO:0090263~positive regulation of canonical Wnt signaling pathway	24	0.0144438	1.73759e-08	RNF220, PSMA7, DVL1, PSMA2, PSMB5, PSMA1, PSMD14, PSMB7, PSMD13, PSMC5, CTDNEP1, PSMB6, PSMB1, PSMA5, PSMC3, PSME2, PSMA4, PSMB3, PSMA3, PSMB2, PSMD2, PSMD3, PSMD4, UBA52
GOTERM_CC_DIRECT	GO:0005762~mitochondrial large ribosomal subunit	15	0.00902739	3.41396e-08	MRPL52, MRPL41, MRPL20, MRPL11, MRPL23, MRPL12, MRPL21, MRPL15, MPV17L2, MRPL27, MRPL17, MRPL54, MRPL55, MRPL37, MRPL47
GOTERM_BP_DIRECT	GO:0090090~negative regulation of canonical Wnt signaling pathway	27	0.0162493	1.06232e-07	WNT5B, PSMA7, SDHAF2, RBX1, PSMB5, PSMB7, PSMB6, PSMB1, PSMB3, PSMB2, PSMD2, PSMD3, PSMD4, RGS19, DVL1, PSMA2, PSMA1, PSMD14, PSMD13, PSMC5, PSME2, PSMC3, PSMA5, PSMA4, PSMA3, MAD2L2, UBA52
GOTERM_CC_DIRECT	GO:0005758~mitochondrial intermembrane space	17	0.010231	3.56966e-07	ARL2, NDUFB7, COA4, THOP1, DTYMK, TIMM10, GFER, CHCHD2, AK2, CHCHD5, TIMM23, PARK7, PRELID1, NDUFS5, COA6, TIMM9, COX19
GOTERM_BP_DIRECT	GO:0050852~T cell receptor signaling pathway	24	0.0144438	9.1702e-07	HRAS, PSMA7, PSMA2, PSMB5, SHB, PSMA1, PSMD14, PSMB7, PSMD13, PSMC5, PSMB6, PSMB1, PSMA5, PSMC3, PSME2, PSMA4, PSMB3, PSMA3, PSMB2, PSMD2, PSMD3, PSMD4, UBA52, PIK3R2
GOTERM_BP_DIRECT	GO:0000398~mRNA splicing, via spliceosome	30	0.0180548	1.53478e-06	POLR2H, POLR2G, POLR2L, LSM8, LSM6, POLR2J, SNRPD3, CWC15, LSM7, SNU13, SNRPD2, BUD31, SART1, PRPF19, RBM8A, ISY1, LSM4, LSM2, GEMIN6, GEMIN7, SNRPA1, PRPF31, EFTUD2, MAGOH, UBL5, PPIH, SNRPA, SNRPC, SNRPE, SNRPG
GOTERM_BP_DIRECT	GO:0000028~ribosomal small subunit assembly	9	0.00541643	1.54309e-06	RPSA, RPS28, RPS19, RPS17, RRP7A, RPS14, RPS10, MRPS7, RPS5
GOTERM_BP_DIRECT	GO:0042273~ribosomal large subunit biogenesis	10	0.00601826	1.61735e-06	WDR74, RPL35A, EBNA1BP2, RPL14, NOP16, NIP7, RPL5, RPL11, PES1, NOC2L
GOTERM_MF_DIRECT	GO:0019843~rRNA binding	12	0.00722191	2.47892e-06	MRPL11, RPS18, MRPS15, EMG1, RPL8, RPS9, RPL11, RPL23A, RPL12, MRPS7, RPS5, MRPL20
GOTERM_BP_DIRECT	GO:0051603~proteolysis involved in cellular protein catabolic process	13	0.00782374	2.50777e-06	PSMA7, PSMA2, PSMB5, PSMA1, PSMB7, PSMB6, PSMB1, PSMB3, PSMA4, CLPP, PSMB2, PSMA3, CTSB
GOTERM_CC_DIRECT	GO:0031012~extracellular matrix	34	0.0204621	6.63617e-06	PRDX1, TGFB1, RPS3, ACTG1, RPS25, RPL30, HIST1H4A, RAC1, RPN1, RPL11, RPS20, RPL12, B4GALT7, RPL35A, RAN, SLC25A6, LGALS1, EFTUD2, LMNA, RPL27, RPS5, ANXA2, RPS7, RPS18, RPS19, RPS16, RPL23, RPS17, RPL22, RPS14, CFL1, RPS13, CTSD, RPS10
GOTERM_CC_DIRECT	GO:0046540~U4/U6 x U5 tri-snRNP complex	9	0.00541643	7.21961e-06	PRPF31, PPIH, LSM8, LSM6, SNU13, SNRPD2, LSM2, SNRPE, SART1
GOTERM_BP_DIRECT	GO:0008033~tRNA processing	11	0.00662009	8.13845e-06	TP53RK, TRMU, RPP21, PUS1, LSM6, FARS2, PUSL1, RPP30, POP7, FBL, KARS
GOTERM_CC_DIRECT	GO:0019773~proteasome core complex, alpha-subunit complex	6	0.00361096	1.27261e-05	PSMA2, PSMA1, PSMA5, PSMA4, PSMA3, PSMA7
GOTERM_CC_DIRECT	GO:0005747~mitochondrial respiratory chain complex I	12	0.00722191	1.65026e-05	NDUFB11, NDUFA2, NDUFS5, NDUFB7, NDUFA6, NDUFV1, NDUFS8, NDUFC2, NDUFA1, PARK7, NDUFA11, NDUFB2
GOTERM_BP_DIRECT	GO:0002181~cytoplasmic translation	9	0.00541643	1.69623e-05	RPL35A, RPL36A, RPL22, RPL31, RPLP0, RPL8, RPL36, RPLP2, MRTO4
GOTERM_BP_DIRECT	GO:0038095~Fc-epsilon receptor signaling pathway	24	0.0144438	2.17215e-05	HRAS, PSMA7, PSMA2, PSMB5, PSMA1, PSMD14, PSMB7, PSMD13, PSMC5, PSMB6, PSMB1, PSMA5, PSMC3, PSME2, PSMA4, PSMB3, PSMA3, RAC1, PSMB2, PSMD2, PSMD3, PSMD4, UBA52, PIK3R2
GOTERM_BP_DIRECT	GO:0043161~proteasome-mediated ubiquitin-dependent protein catabolic process	26	0.0156475	2.23099e-05	ANAPC11, RNF181, PSMA7, RBX1, PSMB5, PSMB7, PSMB6, PSMB1, PSMB3, PSMB2, PSMD2, PSMD3, PSMD4, UBXN1, CDC20, PSMA2, PSMA1, PSMD14, PSMD13, PSMC5, PSME2, PSMC3, PSMA5, PSMA4, PSMA3, UBA52
GOTERM_BP_DIRECT	GO:0006626~protein targeting to mitochondrion	10	0.00601826	2.78464e-05	BID, TSPO, SLC25A6, TIMM9, TIMM10, TOMM40, TOMM22, TIMM13, TIMM23, TIMM8B
GOTERM_BP_DIRECT	GO:0000387~spliceosomal snRNP assembly	9	0.00541643	4.27372e-05	SNRPD3, LSM4, SNRPD2, SNRPC, GEMIN6, SNRPE, GEMIN7, SART1, SNRPG
GOTERM_BP_DIRECT	GO:0000027~ribosomal large subunit assembly	8	0.00481461	4.30551e-05	MRPL11, RPL5, RPL24, RPL11, RPL23A, RPL12, MRPL20, MRTO4
GOTERM_BP_DIRECT	GO:0042776~mitochondrial ATP synthesis coupled proton transport	8	0.00481461	4.30551e-05	ATP5D, ATP5E, ATP5J2, ATP5L, ATP5G1, ATP5I, COX5B, ATP5H
GOTERM_BP_DIRECT	GO:0032981~mitochondrial respiratory chain complex I assembly	13	0.00782374	4.86995e-05	NDUFB11, NDUFA2, NDUFB7, NDUFAF8, NDUFA6, NDUFC2, NDUFA1, NDUFAF2, NDUFB2, NDUFA11, NDUFS5, NDUFV1, NDUFS8
GOTERM_CC_DIRECT	GO:0030687~preribosome, large subunit precursor	9	0.00541643	4.88388e-05	WDR74, EIF6, EBNA1BP2, RRP1, RPLP0, NIP7, RPLP2, PES1, MRTO4
GOTERM_BP_DIRECT	GO:0006754~ATP biosynthetic process	9	0.00541643	5.64897e-05	ATP5D, UQCC3, ATP5E, ATP5J2, ATP5L, ATP5G1, ATP5I, ATP5H, TGFB1
GOTERM_BP_DIRECT	GO:0098609~cell-cell adhesion	30	0.0180548	7.20781e-05	RPL14, RANGAP1, RPS2, TAGLN2, CAPZB, PRDX1, EFHD2, PSMB6, CDC42EP1, SND1, LRRC59, RANBP1, RPL7A, NUDC, ENO1, DBNL, STX5, TWF2, RAN, S100A11, LYPLA2, RPL24, RPL23A, PARK7, ANXA2, CORO1B, RARS, CAPG, EEF1G, YKT6
GOTERM_BP_DIRECT	GO:0042274~ribosomal small subunit biogenesis	7	0.00421278	7.28218e-05	RPS28, RPS19, RPS16, RPS17, EMG1, RPS7, RPS24
GOTERM_CC_DIRECT	GO:0022624~proteasome accessory complex	7	0.00421278	9.62415e-05	PSMD14, PSMD13, PSMC5, PSMC3, PSMD2, PSMD3, PSMD4
GOTERM_MF_DIRECT	GO:0098641~cadherin binding involved in cell-cell adhesion	31	0.0186566	0.000110511	RPL14, RANGAP1, RPS2, TAGLN2, CAPZB, PRDX1, EFHD2, PSMB6, CDC42EP1, SND1, LRRC59, RANBP1, RPL7A, NUDC, ENO1, DBNL, STX5, TWF2, RAN, S100A11, LYPLA2, RPL24, RPL23A, CLIC1, PARK7, ANXA2, CORO1B, RARS, CAPG, EEF1G, YKT6
GOTERM_BP_DIRECT	GO:0006120~mitochondrial electron transport, NADH to ubiquinone	11	0.00662009	0.000112366	NDUFB11, NDUFA2, NDUFS5, NDUFB7, NDUFA6, NDUFV1, NDUFS8, NDUFC2, NDUFA1, NDUFA11, NDUFB2
GOTERM_CC_DIRECT	GO:0005759~mitochondrial matrix	33	0.0198603	0.000118524	ATP5D, ATP5E, COASY, GRPEL1, PUS1, TXN2, FASTK, FARS2, DTYMK, ECHS1, QARS, SDHAF2, KARS, GLRX2, RPS3, GPX1, GADD45GIP1, NDUFS8, HSPE1, SCO2, HMGCL, ETFB, ARL2, ALKBH7, NUDT1, SSBP1, LYRM4, PARK7, PPIF, C1QBP, CLPP, FPGS, MDH2
GOTERM_BP_DIRECT	GO:0000462~maturation of SSU-rRNA from tricistronic rRNA transcript (SSU-rRNA, 5.8S rRNA, LSU-rRNA)	9	0.00541643	0.000121413	RPS19, NOC4L, RPS16, EMG1, UTP18, RPS14, RPS8, WDR46, RPS24
GOTERM_BP_DIRECT	GO:0046826~negative regulation of protein export from nucleus	5	0.00300913	0.000180551	TXN, RANGAP1, CDK5, PARK7, BARD1
GOTERM_MF_DIRECT	GO:0070180~large ribosomal subunit rRNA binding	5	0.00300913	0.000183636	RPL19, RPL23, RPLP0, RPLP2, MRTO4
GOTERM_MF_DIRECT	GO:1990446~U1 snRNP binding	5	0.00300913	0.000183636	SNRPD3, SNRPA, SNRPD2, SNRPC, SNRPG
GOTERM_CC_DIRECT	GO:0032040~small-subunit processome	9	0.00541643	0.000207148	NOC4L, EMG1, UTP18, SNU13, UTP14A, IMP4, FBL, WDR46, RPS7
GOTERM_BP_DIRECT	GO:0006457~protein folding	22	0.0132402	0.000212982	GRPEL1, TXN2, TMX4, SPHK1, CSNK2B, HSCB, NKTR, HSPBP1, PPIF, PFDN2, PPIH, GNB2, DNAJB11, PPIA, PFDN6, PFDN4, TXN, DNAJC7, SIL1, RUVBL2, HSPE1, NUDC
GOTERM_CC_DIRECT	GO:0005913~cell-cell adherens junction	32	0.0192584	0.000213174	RPL14, RANGAP1, RPS2, TAGLN2, CAPZB, PRDX1, EFHD2, PSMB6, CDC42EP1, SND1, LRRC59, SMAGP, RANBP1, RPL7A, NUDC, ENO1, DBNL, STX5, TWF2, RAN, S100A11, LYPLA2, RPL24, RPL23A, CLIC1, PARK7, ANXA2, CORO1B, RARS, CAPG, EEF1G, YKT6
GOTERM_BP_DIRECT	GO:0000165~MAPK cascade	28	0.0168511	0.000234093	HRAS, MAPKAPK2, PSMA7, TGFB1, RBX1, PSMB5, PSMB7, PSMB6, PSMB1, PSMB3, PSMB2, PSMD2, PSMD3, PSMD4, MAP2K2, LAMTOR2, MAP2K3, PSMA2, PSMA1, PSMD14, PSMC5, PSMD13, PSME2, PSMC3, PSMA5, PSMA4, PSMA3, UBA52
GOTERM_CC_DIRECT	GO:0005655~nucleolar ribonuclease P complex	5	0.00300913	0.000320526	RPP21, RPP30, POP5, RPP40, POP7
GOTERM_BP_DIRECT	GO:0030490~maturation of SSU-rRNA	6	0.00361096	0.000392641	RPS28, RPS19, LSM6, RPS14, SNU13, UTP14A
GOTERM_CC_DIRECT	GO:0071013~catalytic step 2 spliceosome	14	0.00842556	0.000452086	PRPF19, SNRPA1, RBM8A, MAGOH, EFTUD2, SNRPD3, LSM7, CWC15, ISY1, SNRPD2, LSM2, SNRPE, SART1, SNRPG
GOTERM_MF_DIRECT	GO:0009055~electron carrier activity	14	0.00842556	0.000460261	ACOX2, PTGES2, NDUFAF2, GLRX2, SDHB, CYBA, AKR1A1, AKR1B1, TXNRD3, TSTA3, SH3BGRL3, ACAD11, ETFB, NQO2
GOTERM_MF_DIRECT	GO:0019788~NEDD8 transferase activity	4	0.0024073	0.000462952	RNF7, UBE2M, UBE2F, RBX1
GOTERM_MF_DIRECT	GO:0008137~NADH dehydrogenase (ubiquinone) activity	10	0.00601826	0.000495502	NDUFA2, NDUFS5, NDUFB7, NDUFA6, NDUFV1, NDUFS8, NDUFC2, NDUFA1, NDUFAF2, NDUFB2
GOTERM_BP_DIRECT	GO:0036498~IRE1-mediated unfolded protein response	11	0.00662009	0.000550954	SEC61B, DNAJB11, MYDGF, LMNA, SRPRB, ZBTB17, TATDN2, YIF1A, SEC61A1, SEC61G, SERP1
GOTERM_CC_DIRECT	GO:0005681~spliceosomal complex	14	0.00842556	0.000558298	SNRPA1, LSM8, LSM6, SNRPD3, EFTUD2, SREK1, CWC15, SNRPD2, BUD31, PPIH, SNRPA, LSM4, SNRPE, SNRPG
GOTERM_CC_DIRECT	GO:0030529~intracellular ribonucleoprotein complex	17	0.010231	0.000855195	SNRPA1, MRPL41, EFTUD2, SRA1, SNU13, RPL27, RPS9, SLIRP, RPS5, RPS8, RPS3, RPS7, RPL22, RPLP0, HNRNPCL1, RPL5, MVP
GOTERM_MF_DIRECT	GO:0015035~protein disulfide oxidoreductase activity	7	0.00421278	0.000893202	PTGES2, TXN2, TXN, TXNRD3, GFER, SH3BGRL3, GLRX2
GOTERM_CC_DIRECT	GO:0034719~SMN-Sm protein complex	6	0.00361096	0.000977506	SNRPD3, SNRPD2, GEMIN6, SNRPE, GEMIN7, SNRPG
GOTERM_CC_DIRECT	GO:0030532~small nuclear ribonucleoprotein complex	6	0.00361096	0.000977506	SNRPA1, LSM6, SNRPD3, SNRPD2, SNRPE, SNRPG
GOTERM_MF_DIRECT	GO:0017070~U6 snRNA binding	5	0.00300913	0.000977626	LSM8, LSM7, LSM4, EIF5A, LSM2
GOTERM_CC_DIRECT	GO:0071011~precatalytic spliceosome	7	0.00421278	0.000989421	PRPF31, SNRPD3, SNU13, SNRPD2, LSM2, SNRPE, SNRPG
GOTERM_CC_DIRECT	GO:0097526~spliceosomal tri-snRNP complex	4	0.0024073	0.0010359	SNRPD3, LSM7, LSM4, SNRPG
GOTERM_CC_DIRECT	GO:0042719~mitochondrial intermembrane space protein transporter complex	4	0.0024073	0.0010359	TIMM9, TIMM10, TIMM13, TIMM8B
GOTERM_BP_DIRECT	GO:0034644~cellular response to UV	9	0.00541643	0.00121361	KDM1A, BAK1, TAF1, BAX, CREBBP, TMEM161A, COPS9, RUVBL2, NOC2L
GOTERM_BP_DIRECT	GO:0045454~cell redox homeostasis	12	0.00722191	0.0013076	TMX2, CYBA, GPX1, PTGES2, TXN2, TMX4, TXN, TXNRD3, SH3BGRL3, PRDX1, SCO2, GLRX2
GOTERM_CC_DIRECT	GO:0005687~U4 snRNP	5	0.00300913	0.00134501	PRPF31, SNRPD3, SNRPD2, SNRPE, SNRPG
GOTERM_BP_DIRECT	GO:0000245~spliceosomal complex assembly	7	0.00421278	0.00137293	PRPF19, SNRPD3, LSM4, SNRPD2, GEMIN6, SNRPE, SNRPG
GOTERM_BP_DIRECT	GO:0051170~nuclear import	6	0.00361096	0.00142583	SNRPD3, SNRPD2, GEMIN6, SNRPE, GEMIN7, SNRPG
GOTERM_BP_DIRECT	GO:0001682~tRNA 5'-leader removal	5	0.00300913	0.00145267	RPP21, RPP30, POP5, RPP40, POP7
GOTERM_MF_DIRECT	GO:0004526~ribonuclease P activity	5	0.00300913	0.00147644	RPP21, RPP30, POP5, RPP40, POP7
GOTERM_BP_DIRECT	GO:0032543~mitochondrial translation	8	0.00481461	0.00162262	MRPL23, MRPS34, MRPS15, CHCHD1, MRPS12, MRPL47, MRPS7, MRPS2
GOTERM_BP_DIRECT	GO:0042254~ribosome biogenesis	8	0.00481461	0.00162262	RPS18, RPS28, NOC4L, RPLP0, SNU13, RPL7A, GNL2, PES1
GOTERM_CC_DIRECT	GO:0005685~U1 snRNP	6	0.00361096	0.0016952	SNRPD3, SNRPA, SNRPD2, SNRPC, SNRPE, SNRPG
GOTERM_BP_DIRECT	GO:0016032~viral process	28	0.0168511	0.00180559	C14ORF166, RCC1, PSMA7, KARS, RBX1, PSMB5, PSMB7, PSMB6, GADD45GIP1, PSMB1, DYNLL1, SND1, PSMB3, PSMB2, RALA, RANBP1, H2AFX, TAF1, VAC14, RAN, CREBBP, TRIM23, WDR48, C1QBP, PSMC3, PSMA4, BAX, PSMA3
GOTERM_CC_DIRECT	GO:0005761~mitochondrial ribosome	7	0.00421278	0.00186056	MRPL40, MRPL11, GADD45GIP1, CHCHD1, MRPS12, MRPL37, MRPL20
GOTERM_CC_DIRECT	GO:0000276~mitochondrial proton-transporting ATP synthase complex, coupling factor F(o)	5	0.00300913	0.00194099	ATP5J2, ATP5L, ATP5G1, ATP5I, ATP5H
GOTERM_CC_DIRECT	GO:0071986~Ragulator complex	4	0.0024073	0.00199755	LAMTOR5, LAMTOR4, LAMTOR1, LAMTOR2
GOTERM_MF_DIRECT	GO:0051087~chaperone binding	12	0.00722191	0.00205565	BAK1, GRPEL1, CDKN1B, PFDN6, SDF2L1, BAX, PFDN4, TIMM9, TIMM10, BIRC5, HSPE1, HSCB
GOTERM_MF_DIRECT	GO:0061630~ubiquitin protein ligase activity	20	0.0120365	0.00232191	RNF220, RNF19A, UBE2F, UBR1, ANAPC11, MYLIP, UBE2J2, RNF181, RBBP6, RBX1, PRPF19, PJA2, NOSIP, RNF7, UBE2M, MED27, FBXO6, RNF25, RNF149, UBE2S
GOTERM_BP_DIRECT	GO:0043928~exonucleolytic nuclear-transcribed mRNA catabolic process involved in deadenylation-dependent decay	7	0.00421278	0.002498	EXOSC4, LSM6, LSM7, EXOSC5, LSM4, LSM2, EXOSC1
GOTERM_CC_DIRECT	GO:0005732~small nucleolar ribonucleoprotein complex	5	0.00300913	0.00269749	LSM6, LSM7, NHP2, NOP10, SNRPG
GOTERM_MF_DIRECT	GO:0003743~translation initiation factor activity	10	0.00601826	0.00289236	EIF6, EIF3D, EIF3B, EIF1AD, EIF3I, MCTS1, EIF2B3, EIF3M, EIF4E2, EIF2B5
GOTERM_BP_DIRECT	GO:0045116~protein neddylation	5	0.00300913	0.00290872	RNF7, UBE2M, UBE2F, NEDD8, RBX1
GOTERM_MF_DIRECT	GO:0031369~translation initiation factor binding	6	0.00361096	0.0030528	POLR2G, EIF3B, ZPR1, EIF3M, RPS24, EIF2B5
GOTERM_BP_DIRECT	GO:0006418~tRNA aminoacylation for protein translation	8	0.00481461	0.0030559	YARS, EEF1E1, RARS, FARS2, FARSB, QARS, VARS, KARS
GOTERM_BP_DIRECT	GO:0006368~transcription elongation from RNA polymerase II promoter	12	0.00722191	0.00321112	POLR2H, TAF10, POLR2G, TAF1, ADRM1, GTF2E2, TAF13, TAF12, POLR2L, POLR2J, THOC7, NELFE
GOTERM_MF_DIRECT	GO:0000049~tRNA binding	9	0.00541643	0.00330907	RPL35A, YARS, TRMU, CTU1, RARS, FARS2, CTU2, YRDC, KARS
GOTERM_CC_DIRECT	GO:0005683~U7 snRNP	4	0.0024073	0.00337074	SNRPD3, LSM10, SNRPE, SNRPG
GOTERM_CC_DIRECT	GO:0005688~U6 snRNP	4	0.0024073	0.00337074	LSM6, LSM7, LSM4, LSM2
GOTERM_CC_DIRECT	GO:0071541~eukaryotic translation initiation factor 3 complex, eIF3m	4	0.0024073	0.00337074	EIF3D, EIF3B, EIF3I, EIF3M
GOTERM_MF_DIRECT	GO:0015078~hydrogen ion transmembrane transporter activity	7	0.00421278	0.00429494	ATP6V0E1, ATP5L, ATP5G1, ATP5I, ATP5H, ATP6V0B, ATP6V1F
GOTERM_BP_DIRECT	GO:0009060~aerobic respiration	7	0.00421278	0.00492853	SDHB, UQCR10, UQCRH, NDUFV1, ADSL, CHCHD5, COX19
GOTERM_BP_DIRECT	GO:0000470~maturation of LSU-rRNA	5	0.00300913	0.00513331	EIF6, NOP2, SNU13, RPL7A, NHP2
GOTERM_CC_DIRECT	GO:0008541~proteasome regulatory particle, lid subcomplex	4	0.0024073	0.00520087	ADRM1, PSMD14, PSMD13, PSMD3
GOTERM_BP_DIRECT	GO:0072321~chaperone-mediated protein transport	4	0.0024073	0.00551313	TIMM9, TIMM10, TIMM13, TIMM8B
GOTERM_MF_DIRECT	GO:0008320~protein transmembrane transporter activity	4	0.0024073	0.00558114	RAN, TOMM40, NUTF2, TOMM22
GOTERM_BP_DIRECT	GO:0016049~cell growth	9	0.00541643	0.00579593	ATP6V0E1, ATAD3A, LAMTOR1, LAMTOR2, ERBIN, EMP3, BRAT1, TGFB1, SEC61A1
GOTERM_BP_DIRECT	GO:0015949~nucleobase-containing small molecule interconversion	6	0.00361096	0.00664673	NME2, NME1, DTYMK, TXN, AK2, GUK1
GOTERM_MF_DIRECT	GO:0070034~telomerase RNA binding	5	0.00300913	0.00668331	GAR1, SNRPD3, NHP2, NOP10, PINX1
GOTERM_BP_DIRECT	GO:2000825~positive regulation of androgen receptor activity	3	0.00180548	0.00701341	TAF1, BUD31, PARK7
GOTERM_BP_DIRECT	GO:1902445~regulation of mitochondrial membrane permeability involved in programmed necrotic cell death	3	0.00180548	0.00701341	PPIF, ALKBH7, BAX
GOTERM_MF_DIRECT	GO:1990932~5.8S rRNA binding	3	0.00180548	0.00707376	RPL19, RPL8, RPS13
GOTERM_CC_DIRECT	GO:0005744~mitochondrial inner membrane presequence translocase complex	4	0.0024073	0.00752383	SLC25A6, TIMM10, TIMM50, TIMM23
GOTERM_BP_DIRECT	GO:0071243~cellular response to arsenic-containing substance	4	0.0024073	0.00796952	PPIF, ZFAND2A, UROS, GSTO1
GOTERM_BP_DIRECT	GO:0010950~positive regulation of endopeptidase activity	4	0.0024073	0.00796952	PRELID1, ADRM1, PSMD14, PSME2
GOTERM_CC_DIRECT	GO:0043231~intracellular membrane-bounded organelle	41	0.0246749	0.00802894	ACOX2, CLTA, HRAS, TSPO, TALDO1, AURKAIP1, PUSL1, SNX8, TRAPPC2L, SFXN4, IFI30, RANGAP1, GLRX2, MVB12A, AP1S1, SLC35B1, SLC25A25, PEX14, PQLC2, ETFB, PINX1, ASPSCR1, DENND6A, POLK, SCAMP3, LAMTOR4, POLR3H, LAMTOR1, EIF1AD, DPAGT1, YIF1A, AGTRAP, ATP13A1, BNIP1, PSMA4, NOP16, SEC13, CTSB, TREM2, COMMD7, BARD1
GOTERM_BP_DIRECT	GO:0090201~negative regulation of release of cytochrome c from mitochondria	5	0.00300913	0.00827634	PPIF, PRELID1, GPX1, PARL, LMNA
GOTERM_BP_DIRECT	GO:0030150~protein import into mitochondrial matrix	5	0.00300913	0.00827634	GRPEL1, TOMM40, TOMM22, TIMM50, TIMM23
GOTERM_MF_DIRECT	GO:0004812~aminoacyl-tRNA ligase activity	5	0.00300913	0.00840305	YARS, FARS2, QARS, VARS, KARS
GOTERM_MF_DIRECT	GO:0046933~proton-transporting ATP synthase activity, rotational mechanism	5	0.00300913	0.00840305	ATP5D, ATP5E, ATP5L, ATP5G1, ATP5H
GOTERM_MF_DIRECT	GO:0016779~nucleotidyltransferase activity	6	0.00361096	0.00948158	REV1, CTU1, GMPPA, CTU2, YRDC, EIF2B3
GOTERM_MF_DIRECT	GO:0022857~transmembrane transporter activity	8	0.00481461	0.00983673	ATP5D, ATP5E, ATP5J2, SLC22A14, ATP5L, ATP5I, ATP5H, SEC61A1
GOTERM_BP_DIRECT	GO:0006283~transcription-coupled nucleotide-excision repair	10	0.00601826	0.0101796	POLR2H, PRPF19, POLR2G, POLK, POLR2L, POLR2J, POLD2, ISY1, UBA52, RBX1
GOTERM_BP_DIRECT	GO:0051881~regulation of mitochondrial membrane potential	6	0.00361096	0.0108893	PRELID1, BAK1, SLC25A33, BAX, CLIC1, PARK7
GOTERM_BP_DIRECT	GO:0090200~positive regulation of release of cytochrome c from mitochondria	6	0.00361096	0.0108893	BID, PPIF, BAK1, APOPT1, BAX, PYCARD
GOTERM_BP_DIRECT	GO:1901030~positive regulation of mitochondrial outer membrane permeabilization involved in apoptotic signaling pathway	4	0.0024073	0.0109729	BID, BAK1, BAX, ATPIF1
GOTERM_BP_DIRECT	GO:0006886~intracellular protein transport	21	0.0126383	0.0128125	ASPSCR1, KDELR2, STX5, CLTA, STX4, RAN, SNX8, AP2S1, CDK5, TBC1D22A, BCAP31, AP1S1, SEC61B, IPO4, SIL1, SEC13, TOM1, TOMM22, IFT27, AP4B1, STX10
GOTERM_CC_DIRECT	GO:0072589~box H/ACA scaRNP complex	3	0.00180548	0.0130361	GAR1, NHP2, NOP10
GOTERM_CC_DIRECT	GO:0090661~box H/ACA telomerase RNP complex	3	0.00180548	0.0130361	GAR1, NHP2, NOP10
GOTERM_CC_DIRECT	GO:0031429~box H/ACA snoRNP complex	3	0.00180548	0.0130361	GAR1, NHP2, NOP10
GOTERM_BP_DIRECT	GO:0031118~rRNA pseudouridine synthesis	3	0.00180548	0.0135698	GAR1, NHP2, NOP10
GOTERM_MF_DIRECT	GO:0034513~box H/ACA snoRNA binding	3	0.00180548	0.0136846	GAR1, NHP2, NOP10
GOTERM_CC_DIRECT	GO:0005686~U2 snRNP	5	0.00300913	0.0139785	SNRPA1, SNRPD3, SNRPD2, SNRPE, SNRPG
GOTERM_BP_DIRECT	GO:0006464~cellular protein modification process	12	0.00722191	0.0141573	UBE2M, RPN1, NEDD8, UBE2L3, B4GALT7, ABL2, UBE2S, UBA52, TTLL12, UBL5, SERP1, RABGGTA
GOTERM_CC_DIRECT	GO:0000786~nucleosome	11	0.00662009	0.014982	HIST1H2AB, HIST2H2AB, HIST1H1E, HIST1H4A, HIST1H1C, HIST1H1B, HIST2H2AC, HIST1H2BI, H2AFX, HIST1H2AL, HIST2H3C
GOTERM_CC_DIRECT	GO:0031965~nuclear membrane	20	0.0120365	0.0151306	TSPO, ZC3HC1, MRPS15, RRP12, NUDT1, NOC4L, TFPT, DTX2, SCAI, ERBIN, LMNA, INTS1, RANGAP1, CLIC1, RCC1, MRTO4, CTDNEP1, IPO4, NUTF2, PUM2
GOTERM_CC_DIRECT	GO:0005697~telomerase holoenzyme complex	5	0.00300913	0.0166233	GAR1, SNRPD3, NHP2, SNRPE, NOP10
GOTERM_CC_DIRECT	GO:0008540~proteasome regulatory particle, base subcomplex	4	0.0024073	0.0176867	PSMC5, PSMC3, PSMD2, PSMD4
GOTERM_CC_DIRECT	GO:0034709~methylosome	4	0.0024073	0.0176867	SNRPD3, SNRPD2, SNRPE, SNRPG
GOTERM_CC_DIRECT	GO:0005885~Arp2/3 protein complex	4	0.0024073	0.0176867	ARPC1B, ARPC3, ARPC5L, ARPC4
GOTERM_BP_DIRECT	GO:0006783~heme biosynthetic process	5	0.00300913	0.0178119	TSPO, HMBS, UROS, ATPIF1, SLC25A39
GOTERM_BP_DIRECT	GO:0010458~exit from mitosis	4	0.0024073	0.0186924	CHMP2A, RPL24, CLASP1, UBE2S
GOTERM_BP_DIRECT	GO:0008334~histone mRNA metabolic process	4	0.0024073	0.0186924	SNRPD3, LSM10, SNRPE, SNRPG
GOTERM_MF_DIRECT	GO:0051082~unfolded protein binding	12	0.00722191	0.0200324	PFDN2, CLN3, GRPEL1, DNAJB11, PPIA, PFDN6, PFDN4, SIL1, RUVBL2, HSPE1, NUDC, PET100
GOTERM_BP_DIRECT	GO:0098869~cellular oxidant detoxification	9	0.00541643	0.0211858	GPX1, TXNDC17, GPX4, TXN, TXNRD3, HBA2, GSTO1, PARK7, GSTP1
GOTERM_BP_DIRECT	GO:0045039~protein import into mitochondrial inner membrane	3	0.00180548	0.0218826	TIMM9, TIMM10, TIMM13
GOTERM_CC_DIRECT	GO:0005750~mitochondrial respiratory chain complex III	4	0.0024073	0.0221835	UQCC3, UQCR10, UQCRH, UQCRQ
GOTERM_CC_DIRECT	GO:0005680~anaphase-promoting complex	5	0.00300913	0.0227985	RNF7, CDC20, ANAPC11, MAD2L2, UBE2S
GOTERM_BP_DIRECT	GO:0006195~purine nucleotide catabolic process	4	0.0024073	0.0234275	GPX1, NUDT1, PNP, NT5C
GOTERM_BP_DIRECT	GO:0001731~formation of translation preinitiation complex	5	0.00300913	0.0243909	EIF3D, EIF3B, EIF3I, MCTS1, EIF3M
GOTERM_MF_DIRECT	GO:0031593~polyubiquitin binding	5	0.00300913	0.0247392	UBXN1, PSMD4, TNIP2, FAAP20, TNIP3
GOTERM_MF_DIRECT	GO:0042277~peptide binding	8	0.00481461	0.0256277	CLTA, PPIA, RPLP0, THOP1, RNPEPL1, MME, RPS6KB2, ANPEP
GOTERM_CC_DIRECT	GO:0005669~transcription factor TFIID complex	6	0.00361096	0.0280341	TAF10, TAF1, GTF2E2, TAF13, TAF12, EDF1
GOTERM_BP_DIRECT	GO:0031146~SCF-dependent proteasomal ubiquitin-dependent protein catabolic process	5	0.00300913	0.0281615	RNF7, FBXO6, FBXL7, FBXL15, RBX1
GOTERM_CC_DIRECT	GO:0005763~mitochondrial small ribosomal subunit	5	0.00300913	0.0301998	MRPS15, MRPS12, MRPS5, MRPS7, MRPS2
GOTERM_CC_DIRECT	GO:0097169~AIM2 inflammasome complex	3	0.00180548	0.0305555	CASP4, PYCARD, AIM2
GOTERM_CC_DIRECT	GO:0034715~pICln-Sm protein complex	3	0.00180548	0.0305555	SNRPD3, SNRPD2, SNRPE
GOTERM_BP_DIRECT	GO:0046939~nucleotide phosphorylation	3	0.00180548	0.0317636	DTYMK, AK2, GUK1
GOTERM_MF_DIRECT	GO:0061133~endopeptidase activator activity	3	0.00180548	0.0320229	ADRM1, PSMD14, PSME2
GOTERM_BP_DIRECT	GO:0016236~macroautophagy	9	0.00541643	0.0328249	LAMTOR5, CLN3, LAMTOR4, DYNLL1, LAMTOR1, LAMTOR2, TOMM40, TOMM22, UBA52
GOTERM_CC_DIRECT	GO:0016282~eukaryotic 43S preinitiation complex	4	0.0024073	0.032861	EIF3D, EIF3B, EIF3I, EIF3M
GOTERM_CC_DIRECT	GO:0033290~eukaryotic 48S preinitiation complex	4	0.0024073	0.032861	EIF3D, EIF3B, EIF3I, EIF3M
GOTERM_CC_DIRECT	GO:0000932~cytoplasmic mRNA processing body	9	0.00541643	0.0338208	PSMA2, POLR2G, MOV10, PSMC3, PSMA4, LSM6, LSM4, YTHDF2, LSM2
GOTERM_CC_DIRECT	GO:0030117~membrane coat	5	0.00300913	0.0343719	CHMP2A, AP1S1, AP2S1, SYNJ1, AP4B1
GOTERM_CC_DIRECT	GO:0005689~U12-type spliceosomal complex	5	0.00300913	0.0343719	SNRPD3, LSM7, SNRPD2, SNRPE, SNRPG
GOTERM_BP_DIRECT	GO:0006122~mitochondrial electron transport, ubiquinol to cytochrome c	4	0.0024073	0.0346529	UQCC3, UQCR10, UQCRH, UQCRQ
GOTERM_BP_DIRECT	GO:0031116~positive regulation of microtubule polymerization	4	0.0024073	0.0346529	ARL2, CDKN1B, CLASP1, RPS3
GOTERM_CC_DIRECT	GO:0015030~Cajal body	7	0.00421278	0.0350253	PRPF31, EFTUD2, LSM10, ZPR1, SNRPC, FBL, SART1
GOTERM_BP_DIRECT	GO:0006369~termination of RNA polymerase II transcription	8	0.00481461	0.037111	RBM8A, SNRPD3, MAGOH, THOC7, LSM10, SNRPE, SSU72, SNRPG
GOTERM_MF_DIRECT	GO:0046961~proton-transporting ATPase activity, rotational mechanism	5	0.00300913	0.0371937	ATP5D, ATP5E, ATP6V0E1, ATP6V0B, ATP6V1F
GOTERM_MF_DIRECT	GO:0003899~DNA-directed RNA polymerase activity	6	0.00361096	0.0378504	POLR2H, POLR2G, POLR3H, POLR2L, POLR2J, ZNRD1
GOTERM_MF_DIRECT	GO:0043130~ubiquitin binding	9	0.00541643	0.0383412	UBXN1, MVB12A, ADRM1, OTUB1, CKS2, UBTD1, UBAC2, FAAP20, AUP1
GOTERM_BP_DIRECT	GO:0051301~cell division	26	0.0156475	0.0400052	SSSCA1, MAD1L1, CLTA, ZC3HC1, CENPS, RAN, CDC20, BIRC5, ANAPC11, RCC1, CDK5, REEP4, RPS3, PPP1CA, ATAD3B, SAC3D1, CCDC124, BABAM1, CKS2, VPS4A, CLASP1, FBXL7, MAD2L2, UBE2S, NUDC, CIB1
GOTERM_BP_DIRECT	GO:0000302~response to reactive oxygen species	6	0.00361096	0.0410647	CYBA, GPX1, TXN2, TXN, PRDX1, GSTP1
GOTERM_BP_DIRECT	GO:0033617~mitochondrial respiratory chain complex IV assembly	4	0.0024073	0.0411309	COA4, CHCHD5, COX19, PET100
GOTERM_CC_DIRECT	GO:0016272~prefoldin complex	3	0.00180548	0.0414295	PFDN2, PFDN6, PFDN4
GOTERM_BP_DIRECT	GO:0032008~positive regulation of TOR signaling	5	0.00300913	0.0414489	LAMTOR5, LAMTOR4, LAMTOR1, LAMTOR2, SEC13
GOTERM_BP_DIRECT	GO:0016197~endosomal transport	8	0.00481461	0.0428198	CHMP2A, AP5Z1, CHMP6, SNF8, VPS4A, TOM1, RAB13, UBA52
GOTERM_BP_DIRECT	GO:0071806~protein transmembrane transport	3	0.00180548	0.0430387	RAN, NUTF2, SEC61G
GOTERM_MF_DIRECT	GO:0004032~alditol:NADP+ 1-oxidoreductase activity	3	0.00180548	0.0433838	AKR1A1, AKR1B1, AKR1C1
GOTERM_MF_DIRECT	GO:0016018~cyclosporin A binding	3	0.00180548	0.0433838	PPIF, PPIH, NKTR
GOTERM_CC_DIRECT	GO:0030027~lamellipodium	14	0.00842556	0.0457114	DBNL, STX4, TWF2, ROCK1, CDK5, CAPZB, CORO1B, NME2, ARPC3, RAC1, SH3BGRL3, RAB13, PARVB, CIB1
GOTERM_CC_DIRECT	GO:0005682~U5 snRNP	4	0.0024073	0.0457466	SNRPD3, SNRPD2, SNRPE, SNRPG
GOTERM_CC_DIRECT	GO:0005852~eukaryotic translation initiation factor 3 complex	4	0.0024073	0.0457466	EIF3D, EIF3B, EIF3I, EIF3M
GOTERM_MF_DIRECT	GO:0032947~protein complex scaffold	6	0.00361096	0.0458166	LAMTOR5, EIF3B, LAMTOR4, LAMTOR1, LAMTOR2, C9ORF142
GOTERM_BP_DIRECT	GO:0000060~protein import into nucleus, translocation	5	0.00300913	0.0465422	SEC61B, RAN, IPO4, NUTF2, TGFB1
GOTERM_BP_DIRECT	GO:0045931~positive regulation of mitotic cell cycle	5	0.00300913	0.0465422	SHB, EIF4EBP1, STAT5B, SPHK1, BIRC5
GOTERM_MF_DIRECT	GO:0016874~ligase activity	21	0.0126383	0.0478848	RNF220, RNF19A, DTX2, GCAT, UBE2F, UBR1, MYLIP, HERC1, TRIM23, RNF181, RBBP6, TTLL12, RBX1, PJA2, PRPF19, NOSIP, RNF25, NEURL1B, PIAS1, RNF149, BARD1
GOTERM_BP_DIRECT	GO:0030163~protein catabolic process	6	0.00361096	0.0493765	CLN3, PSMC5, PSMC3, USE1, CTSD, UBR1
GOTERM_BP_DIRECT	GO:0031397~negative regulation of protein ubiquitination	6	0.00361096	0.0493765	UBXN1, TSPO, CDK5, PARK7, RPS3, PINX1

## Sheet: Table S9
Table S9. Function enrichment results of SNORD46 co-expression genes.
Category	Term	Count	%	PValue	Genes
KEGG_PATHWAY	hsa03040:Spliceosome	24	0.021509	1.55771e-09	SRSF1, CHERP, SRSF10, U2AF2, TRA2B, DDX39B, U2SURP, SF3A1, HNRNPU, SF3A3, HNRNPM, SRSF4, TCERG1, HNRNPK, DDX46, SRSF7, SRSF9, DHX15, DHX16, SNRNP40, ACIN1, HNRNPC, RBM25, PRPF38B
KEGG_PATHWAY	hsa03013:RNA transport	23	0.0206128	9.32305e-07	XPO1, NUP153, NUP98, RGPD1, RAN, DDX39B, PABPC4, PNN, NDC1, EIF4G1, EIF3C, EIF3A, POM121, NUP205, PRMT5, EIF4A1, POP1, SRRM1, ACIN1, POM121C, PABPC1, TGS1, KPNB1
KEGG_PATHWAY	hsa03008:Ribosome biogenesis in eukaryotes	14	0.0125469	3.21555e-05	XPO1, RAN, GNL3L, HEATR1, DKC1, POP1, LSG1, REXO1, WDR3, GNL2, WDR43, MDN1, RBM28, XRN2
KEGG_PATHWAY	hsa03022:Basal transcription factors	9	0.00806589	0.000324854	TAF2, TAF6, TAF15, CCNH, GTF2I, TAF5, TAF4B, GTF2H4, GTF2H5
KEGG_PATHWAY	hsa03440:Homologous recombination	7	0.00627347	0.000796488	NBN, XRCC2, POLD1, RAD54B, RAD52, RAD54L, TOP3B
KEGG_PATHWAY	hsa03420:Nucleotide excision repair	8	0.00716968	0.00226341	RFC5, XPA, ERCC5, CCNH, POLD1, POLE, GTF2H4, GTF2H5
KEGG_PATHWAY	hsa03030:DNA replication	7	0.00627347	0.00258955	RFC5, DNA2, MCM7, POLD1, POLE, MCM4, MCM5
KEGG_PATHWAY	hsa03015:mRNA surveillance pathway	11	0.00985831	0.00300668	CSTF3, DDX39B, PABPC4, CPSF7, SRRM1, SMG1, PABPC1, ACIN1, BCL2L2-PABPN1, CPSF1, PNN
KEGG_PATHWAY	hsa03430:Mismatch repair	5	0.00448105	0.0116882	EXO1, RFC5, MSH6, MSH2, POLD1
KEGG_PATHWAY	hsa00190:Oxidative phosphorylation	12	0.0107545	0.0158961	NDUFV3, NDUFA2, ATP6V0E1, NDUFB5, NDUFA8, ATP6V1E1, NDUFV2, NDUFC2, COX4I2, COX4I1, ATP5O, ATP5J
KEGG_PATHWAY	hsa04110:Cell cycle	11	0.00985831	0.0245653	MCM7, EP300, CCNH, PRKDC, CDC20, ESPL1, MCM4, ORC1, MYC, MCM5, SMC3
KEGG_PATHWAY	hsa05168:Herpes simplex infection	14	0.0125469	0.028963	SRSF1, TAF6, TAF5, TAF4B, HCFC1, HLA-E, SRPK1, IFNAR1, SRSF4, EP300, HNRNPK, SRSF7, GTF2I, SRSF9
KEGG_PATHWAY	hsa03018:RNA degradation	8	0.00716968	0.0318721	EXOSC10, PABPC4, CNOT3, EXOSC2, EDC4, DHX36, PABPC1, XRN2
KEGG_PATHWAY	hsa05010:Alzheimer's disease	13	0.0116507	0.0338273	NDUFV3, NDUFA2, NDUFB5, NDUFA8, NDUFV2, NDUFC2, COX4I2, ADAM17, COX4I1, ATP5O, CAPN2, ITPR3, ATP5J
GOTERM_CC_DIRECT	GO:0005654~nucleoplasm	248	0.22226	3.88319e-47	XRCC2, U2AF2, PTPN23, INTS3, SART3, NONO, DDX17, CDCA8, BRPF1, DDX11, CLK2, DHX37, INCENP, CCAR1, H1F0, RAN, TAF4B, POLE, UBR4, NAA25, NCAPD3, NCAPD2, RFC5, MAPK6, BAZ1B, PIAS3, UBR5, MLLT10, ERBB4, SRSF10, SRSF11, HMGCS1, RCC1, ARFGEF1, SCRIB, TCF20, HNMT, WDHD1, TCF3, ZC3H14, DHX9, PTPN14, CDC20, RAD54L, NOP14, PAXIP1, SRSF4, SRSF7, NOLC1, DMTF1, SRSF9, FNBP4, POP1, PPRC1, RAD54B, SMURF1, PARP1…
GOTERM_MF_DIRECT	GO:0044822~poly(A) RNA binding	143	0.128158	1.55177e-39	SRP14, CHERP, PRPF4B, U2AF2, SART3, PNN, NONO, TOP1, DDX17, DHX37, SRRM2, DHX34, PUM1, SRRM1, DDX21, DHX36, ACIN1, GNL2, CCAR1, H1F0, YARS, RAN, DDX39B, HNRNPA2B1, YTHDF2, HNRNPR, HNRNPU, MARK2, SLTM, NOP2, RCC2, SERBP1, AKAP8, XRN2, LRPPRC, SRSF10, DIAPH1, NOC3L, PABPC4, SRSF11, PRRC2B, PUS7, EIF3C, HNRNPM, EIF3A, TCF20, TCERG1, HNRNPK, DDX46, ZNF326, MRPL54, HNRNPD, UBAP2L, PABPC1, HNRNPC, ZC3H…
GOTERM_MF_DIRECT	GO:0005515~protein binding	452	0.405087	4.70711e-24	RP1, CDIPT, XRCC2, INTS3, KIAA0319L, SART3, ANKLE2, CDCA8, BRPF1, CLK2, INCENP, YEATS2, DHX36, CDCA4, CCAR1, CDCA3, H1F0, YARS, ESPL1, SERPING1, DCAF1, NCAPD3, MARK2, NCAPD2, NPC2, SERPINF1, MAPK6, RCC2, ZWINT, KIAA1524, SURF1, MAGEA8, ERBB4, PABPC4, CHCHD3, PRRC2B, RCC1, ARFGEF1, MTIF3, SCRIB, ORAI3, PABPC1, TCF3, ZC3H14, DHX9, ODC1, CCDC86, MKI67, ASXL1, DVL1, TMEM115, SRSF4, NOLC1, SRSF7, SRSF…
GOTERM_CC_DIRECT	GO:0005634~nucleus	300	0.268863	3.21191e-19	PNKD, U2AF2, PRR11, PTPN23, INTS3, SART3, ZNF251, NONO, DDX17, CDCA8, BRPF1, DDX11, CLK2, DHX34, DHX36, CDCA4, H1F0, YARS, GTPBP3, RAN, POLE, ESPL1, H2AFJ, DCAF1, NCAPD2, UHRF1, RCC2, MAPK6, UBR5, ZWINT, MLLT10, SERBP1, ZNF384, ERBB4, SRSF10, GPBP1L1, NOC3L, PABPC4, SRSF11, HMGCS1, CHCHD3, RCC1, TAGLN3, PUS7, TCF20, SERF2, ARNTL2, PABPC1, TCF3, ZC3H14, DHX9, CCDC86, MKI67, PTPN14, GGH, CDC20, RAD…
GOTERM_BP_DIRECT	GO:0000398~mRNA splicing, via spliceosome	41	0.0367446	5.51752e-17	SRSF1, PRPF4B, SRSF10, U2AF2, TRA2B, SRSF11, SART3, YBX1, PNN, NONO, HNRNPM, SRRT, DDX46, HNRNPK, METTL3, SRRM2, HNRNPD, DHX15, SRRM1, DHX16, HNRNPC, PABPC1, CCAR1, DHX9, CSTF3, RBM41, DDX39B, HNRNPA2B1, SPEN, HNRNPR, SF3A1, HNRNPU, SF3A3, HNRNPH3, SRSF4, SRSF7, SRSF9, CPSF7, SNRNP40, HNRNPH1, CPSF1
GOTERM_BP_DIRECT	GO:0006281~DNA repair	39	0.0349522	1.55716e-14	MMS19, CLSPN, NBN, XRCC2, UNG, FOXM1, INTS3, TRRAP, NONO, SLX4, ERCC5, CHD1L, DDX11, NSMCE1, ACTL6A, POLG2, FANCA, RTEL1, EXO1, SSRP1, MSH6, MSH2, POLE, GTF2H4, SMG1, RAD52, RAD54L, UBE2B, SMC3, RFC5, DOT1L, XPA, UHRF1, RFWD3, CSNK1E, UBR5, POLD1, MTOR, PARP1
GOTERM_CC_DIRECT	GO:0005730~nucleolus	77	0.0690082	2.03967e-13	XPO1, NBN, STK35, GNL3L, CTCF, MCM10, NONO, TOP1, DCAF13, CDCA8, DDX17, DKC1, DDX11, DGCR8, DHX37, DDX21, ACIN1, GNL2, TGS1, ORC1, MDN1, MYC, CEP85, BEND3, NOL9, RAN, DFFB, TAF4B, EXOSC2, GTF2H5, DCAF1, HNRNPR, NOP2, KDM2A, RCC2, TAF15, AKAP8, WDR43, XRN2, FBXO11, MTDH, NOC3L, PRKDC, ARFGEF1, STAU2, EXOSC10, HNRNPM, EIF3A, CHD7, TCERG1, DHX15, CHD2, PYCARD, ARNTL2, RBM28, ZC3H14, DHX9, SSRP1, PDC…
GOTERM_BP_DIRECT	GO:0006397~mRNA processing	30	0.0268863	2.02629e-11	SRSF1, U2AF2, SRSF11, NONO, METTL3, ZNF326, DHX15, SRRM1, ACIN1, RBM28, RBM25, ZC3H14, PHRF1, PDCD11, HNRNPA2B1, HNRNPR, SF3A1, SRPK1, SF3A3, SUGP2, SRSF4, SRSF7, PPP1R8, SFPQ, SRSF9, THRAP3, KHSRP, XRN2, PRPF38B, KIAA1429
GOTERM_CC_DIRECT	GO:0016020~membrane	135	0.120988	2.50166e-10	MMS19, XPO1, CDIPT, CHERP, PNKD, PRR11, TXLNA, TNFSF12, ANKLE2, TSNARE1, PNN, NONO, ELOVL1, DDX17, GBF1, SEMA7A, DHX34, DDX21, ASPH, GNL2, DSCAM, PHRF1, RAN, UBIAD1, HNRNPA2B1, UBR4, HLA-E, NCAPD3, HNRNPU, NCAPD2, MARK2, MGAT2, RCC2, SERBP1, UBR5, AKAP8, DYNLRB1, XRN2, LRPPRC, CHMP2A, CYP51A1, CTPS1, ORAI3, HNRNPM, EIF3A, HNRNPK, DDX46, CERS2, PABPC1, HNRNPC, SDF2, DHX9, MKI67, CKAP5, HEATR1, GCN…
GOTERM_BP_DIRECT	GO:0006396~RNA processing	21	0.0188204	3.38972e-10	DHX9, CSTF3, CHERP, PABPC4, U2SURP, SART3, SF3A1, HNRNPU, EXOSC10, DDX17, SUGP2, HNRNPH3, HNRNPK, DKC1, DHX37, DHX34, HNRNPD, DHX36, SNRNP40, HNRNPH1, XRN2
GOTERM_CC_DIRECT	GO:0016607~nuclear speck	29	0.0259901	7.44639e-10	SRSF1, SRSF10, U2AF2, YLPM1, NOC3L, PIP5K1A, SART3, PNN, NONO, ATXN2L, DDX46, METTL3, CLK2, SRRM2, GATAD2A, SRRM1, ACIN1, RBM25, CDK13, ZC3H14, DDX39B, SF3A3, CCNL2, SRSF4, PPP1R8, PIAS3, THRAP3, EP400, KIAA1429
GOTERM_MF_DIRECT	GO:0003682~chromatin binding	41	0.0367446	8.98466e-09	HP1BP3, NOC3L, HCFC1, RCC1, YBX1, NONO, TOP1, KDM1A, CHD8, CHD7, DDX11, HNRNPD, ACTL6A, BRD4, ORC1, HELLS, EXO1, SETDB1, TAF2, MSH6, SSRP1, BRD2, RAN, POLE, CENPF, MTA1, POLR3A, HMGA1, MCM5, NCAPD3, SMC3, NCAPD2, EP300, BAZ1B, PHF13, SFPQ, SMARCC1, POLD1, DNMT1, EP400, NCOR2
GOTERM_BP_DIRECT	GO:0008380~RNA splicing	25	0.0224052	1.14249e-08	PRPF4B, DDX39B, SRSF11, SRPK1, SF3A3, NONO, SUGP2, HNRNPH3, SRSF4, SRSF7, PPP1R8, ZNF326, SFPQ, THRAP3, DHX15, KHSRP, SRRM1, DHX16, SNRNP40, HNRNPC, ACIN1, RBM28, RBM25, PRPF38B, KIAA1429
GOTERM_BP_DIRECT	GO:0006260~DNA replication	24	0.021509	1.39534e-08	EXO1, CLSPN, SSRP1, NUP98, NBN, RBBP4, NASP, GINS4, POLE, MCM10, MCM4, MCM5, RFC5, DNA2, TOP1, SLX4, MCM8, MCM7, RRM2, POLD1, POLG2, ORC1, ATRIP, RTEL1
GOTERM_MF_DIRECT	GO:0003723~RNA binding	50	0.0448105	1.52552e-08	SRSF1, SRP14, XPO1, CHERP, TARS2, U2AF2, U2SURP, YBX1, FUBP1, DDX17, DDX11, DKC1, PUM1, KIAA0907, NOL9, HNRNPA2B1, EXOSC2, YTHDF2, HNRNPR, HNRNPU, EIF4G1, TARBP1, UBR5, KHSRP, LRPPRC, NUP98, SRSF10, PABPC4, PUS7, HNRNPM, EIF3A, HNRNPK, RNASET2, TDRKH, HNRNPD, PABPC1, HNRNPC, PDCD11, CSTF3, ILF3, SF3A1, SF3A3, SUGP2, HNRNPH3, DDX55, ILF2, PPP1R8, EIF4H, DNMT1, HNRNPH1
GOTERM_BP_DIRECT	GO:0016032~viral process	34	0.0304711	2.30538e-08	XPO1, NUP98, UNG, WASF2, RCC1, SCRIB, NDC1, WAPL, TOP1, POM121, HNRNPK, GBF1, DDX11, BRD4, POM121C, CDK13, MSH6, NUP153, CCDC86, ZC3H7B, RAN, TAF5, UBR4, SPEN, DCAF1, SRPK1, EIF4G1, EP300, PLCG1, IPO7, EIF4H, NUP205, EIF4A1, KDM4A
GOTERM_MF_DIRECT	GO:0000166~nucleotide binding	37	0.0331598	3.74528e-08	SRSF1, RBM33, SRSF10, TRA2B, U2AF2, U2SURP, SRSF11, PABPC4, SART3, NONO, EXOSC10, HNRNPM, SRRT, CHD1L, HNRNPD, HNRNPC, ACIN1, PABPC1, RBM28, RBM25, RBM41, HNRNPA2B1, POLE, SPEN, HNRNPR, SLTM, HNRNPH3, SRSF4, SRSF7, TAF15, SFPQ, SRSF9, EIF4H, POLD1, CPSF7, PPRC1, HNRNPH1
GOTERM_BP_DIRECT	GO:0006406~mRNA export from nucleus	18	0.0161318	1.45317e-07	SRSF1, NUP98, NUP153, SRSF10, U2AF2, DDX39B, SRSF11, HNRNPA2B1, SMG1, NDC1, SRSF4, POM121, SRSF7, NUP205, SRSF9, SRRM1, POM121C, CPSF1
GOTERM_BP_DIRECT	GO:0008283~cell proliferation	36	0.0322636	3.10712e-07	TUSC2, STIL, FGF5, NBN, ERBB4, PRKDC, TXLNA, FES, MCM10, SCRIB, LARP1, SRRT, KIF2C, KDM1A, MCM7, FBXW8, DKC1, PRMT5, GRPR, NRDC, MYC, USP13, POLR3G, MKI67, NASP, KIF15, TPX2, CENPF, UHRF1, SERPINF1, PPP1R8, UBR5, NAA60, CD81, CDK11B, IGFBP4
GOTERM_BP_DIRECT	GO:0048025~negative regulation of mRNA splicing, via spliceosome	9	0.00806589	4.55233e-07	SRSF4, HNRNPK, SRSF10, SRSF7, SRSF9, U2AF2, TRA2B, HNRNPA2B1, ACIN1
GOTERM_MF_DIRECT	GO:0004386~helicase activity	16	0.0143394	5.44571e-07	DHX9, RAD54L, DNA2, MCM8, DDX17, CHD7, DDX55, DDX11, DHX37, EIF4H, EIF4A1, DHX34, CHD2, DHX36, EP400, HELLS
GOTERM_CC_DIRECT	GO:0071013~catalytic step 2 spliceosome	16	0.0143394	8.73831e-07	SRSF1, PRPF4B, HNRNPA2B1, SF3A1, HNRNPR, HNRNPU, PNN, SF3A3, HNRNPM, HNRNPK, SRRM2, SRRM1, SNRNP40, PABPC1, HNRNPC, HNRNPH1
GOTERM_BP_DIRECT	GO:0016925~protein sumoylation	18	0.0161318	1.45428e-06	NUP98, NUP153, MTA1, RAD52, SMC3, NDC1, TOP1, CDCA8, POM121, HNRNPK, PIAS3, MDC1, INCENP, NSMCE1, NUP205, POM121C, HNRNPC, PARP1
GOTERM_CC_DIRECT	GO:0000790~nuclear chromatin	23	0.0206128	1.6807e-06	POLR3G, H1F0, MSH6, RBBP4, TAF5, DFFA, NASP, DFFB, ASXL1, ARID1A, H2AFJ, RCC1, UBE2B, KDM1A, SLX4, UHRF1, HNRNPK, DDX11, SMARCC1, ACTL6A, HNRNPC, TCF3, NCOR2
GOTERM_CC_DIRECT	GO:0005737~cytoplasm	242	0.216883	1.85075e-06	RP1, XRCC2, TARS2, PRR11, PTPN23, SART3, AUNIP, GET4, BRPF1, DDX11, DHX37, DHX36, NSMAF, YARS, RNF220, RAN, TAF4B, UBR4, NAA25, ESPL1, DCAF1, NCAPD2, MAPK6, PIAS3, UBR5, ZWINT, MLLT10, SERBP1, KIAA1524, SRSF10, PABPC4, HMGCS1, CHCHD3, RCC1, ARFGEF1, SCRIB, HNMT, DNAAF5, ARNTL2, PABPC1, WDHD1, TCF3, ZC3H14, DHX9, ODC1, MKI67, PTPN14, CDC20, CSPP1, SRSF7, NOLC1, DMTF1, HGS, FAM161A, RAD54B, SMURF1,…
GOTERM_MF_DIRECT	GO:0003725~double-stranded RNA binding	13	0.0116507	2.25228e-06	MTDH, ILF3, STAU2, ILF2, DGCR8, EIF4A1, DHX15, AGO2, DDX21, DHX36, YRDC, AGO3, TUBA1B
GOTERM_MF_DIRECT	GO:0003677~DNA binding	100	0.089621	2.80639e-06	ZNF251, PNN, TOP1, BRPF1, DDX11, SRRM1, ORC1, TAF4B, DFFB, POLE, ARID1A, H2AFJ, HNRNPU, RFC5, EP300, ZFP69B, KDM2A, MLLT10, ZNF384, AKAP8, EP400, TFAP4, GPBP1L1, RNASEK-C17ORF49, TCF20, HNRNPK, ZNF326, CERS2, OTUD7B, WDHD1, TCF3, SETDB1, DHX9, C17ORF49, ZMYM1, ZMYM4, TAF6, MKI67, ZMYM3, ASXL1, RAD54L, DNA2, DMTF1, SMARCC1, POLD1, DNMT1, RAD54B, TMPO, PARP1, NCOR2, ZNF410, CLSPN, HP1BP3, YBX1, MCM…
GOTERM_MF_DIRECT	GO:0003676~nucleic acid binding	67	0.0600461	3.11613e-06	SRSF1, U2SURP, SART3, ZNF251, NONO, DDX17, DDX11, DHX37, DHX34, DHX36, ACIN1, ZNF496, RTEL1, HNRNPA2B1, DDX39B, ZNF143, SPEN, ZNF688, HNRNPR, ZNF335, SLTM, ZFP69B, TAF15, ZNF747, EIF4A1, CPSF7, ZNF384, ZNF710, CPSF1, XRN2, DPF3, RBM33, SRSF10, TRA2B, PABPC4, SRSF11, PRDM15, DDX46, CHD1L, PRDM10, HNRNPD, REXO1, AGO2, DHX16, POM121C, HNRNPC, PABPC1, RBM28, RBM25, DHX9, ZMYM1, ZNF26, ZNF664, HNRNPH3…
GOTERM_CC_DIRECT	GO:0030529~intracellular ribonucleoprotein complex	18	0.0161318	7.33643e-06	DHX9, XPO1, PABPC4, HNRNPA2B1, ILF3, HNRNPR, YBX1, HNRNPU, HNRNPM, HNRNPH3, HNRNPK, ILF2, CSNK1E, HNRNPD, AGO2, PABPC1, HNRNPC, LRPPRC
GOTERM_CC_DIRECT	GO:0016363~nuclear matrix	15	0.0134431	8.82385e-06	DDX39B, CENPF, CAD, ARFGEF1, SRPK1, SMC3, NONO, HNRNPM, PAXIP1, UHRF1, ZNF326, SFPQ, SRRM1, AKAP8, NCOR2
GOTERM_BP_DIRECT	GO:0031124~mRNA 3'-end processing	11	0.00985831	1.23431e-05	SRSF1, CSTF3, SRSF4, SRSF7, SRSF9, U2AF2, DDX39B, SRSF11, CPSF7, SRRM1, CPSF1
GOTERM_MF_DIRECT	GO:0004003~ATP-dependent DNA helicase activity	9	0.00806589	1.77033e-05	DHX9, NBN, CHD1L, MCM7, DDX11, CHD2, GTF2H4, MCM4, RTEL1
GOTERM_BP_DIRECT	GO:0051301~cell division	31	0.0277825	1.89885e-05	KNTC1, ANKLE2, RCC1, WAPL, KIF2C, CDCA8, NCAPH, TUBA1B, CDCA4, HELLS, CDCA3, CDK13, CCNK, RAN, CKAP5, TPX2, PKN2, KIF18B, BIRC6, CENPF, CDC20, SMC3, NCAPD3, MCM5, SMC4, NCAPD2, RCC2, PHF13, ZWINT, KIF20B, CDK11B
GOTERM_MF_DIRECT	GO:0005524~ATP binding	88	0.0788665	2.29532e-05	PRPF4B, TARS2, XRCC2, STK35, CAD, PIP5K1A, FES, TTLL12, KIF2C, DDX17, MCM8, MCM7, DDX11, DHX37, CLK2, MCCC1, DHX34, DDX21, DHX36, ORC1, MDN1, RTEL1, CDK13, IRAK2, PRKCA, YARS, NOL9, KIF15, DDX39B, TPX2, PKN2, UBE2F, DCAF1, UBE2B, MCM4, MCM5, SRPK1, HNRNPU, MARK2, RFC5, UBE2O, TRAP1, RENBP, MAST2, KIF1B, MAPK6, BAZ1B, EIF4A1, CDK11B, EP400, XYLB, POMK, ERBB4, PRKDC, CTPS1, ITM2B, IARS, GPHN, CHD8,…
GOTERM_BP_DIRECT	GO:0007062~sister chromatid cohesion	15	0.0134431	2.64624e-05	XPO1, NUP98, CKAP5, KNTC1, CENPF, CDC20, CENPI, SMC3, KIF2C, WAPL, CDCA8, RCC2, DDX11, INCENP, ZWINT
GOTERM_MF_DIRECT	GO:0004004~ATP-dependent RNA helicase activity	12	0.0107545	2.67715e-05	DHX9, DDX17, DDX55, DDX46, DHX37, DDX39B, EIF4A1, DHX34, DHX15, DHX16, DDX21, DHX36
GOTERM_BP_DIRECT	GO:0032508~DNA duplex unwinding	10	0.0089621	2.78367e-05	DHX9, DNA2, NBN, CHD8, DDX11, GINS4, CHD2, RAD54B, RTEL1, MCM5
GOTERM_CC_DIRECT	GO:0005681~spliceosomal complex	14	0.0125469	2.92946e-05	U2AF2, DDX39B, HNRNPA2B1, SF3A1, HNRNPR, SF3A3, HNRNPM, HNRNPH3, ZNF326, PPP1R8, DHX16, HNRNPC, RBM28, RBM25
GOTERM_BP_DIRECT	GO:0006405~RNA export from nucleus	11	0.00985831	2.97412e-05	SRSF1, NUP98, SRSF4, POM121, SRSF7, SRSF9, U2AF2, DDX39B, SRSF11, SRRM1, POM121C
GOTERM_MF_DIRECT	GO:0008139~nuclear localization sequence binding	8	0.00716968	5.9987e-05	NUP153, NUP98, POM121, IPO13, KPNA6, POM121C, KPNB1, TNPO3
GOTERM_BP_DIRECT	GO:0010212~response to ionizing radiation	10	0.0089621	6.83752e-05	EYA3, PAXIP1, RFWD3, XRCC2, CLK2, MTA1, INTS3, RAD54L, NHEJ1, LZIC
GOTERM_BP_DIRECT	GO:0043488~regulation of mRNA stability	14	0.0125469	0.000111078	ZC3H14, PRKCA, XPO1, EXOSC2, YTHDF2, PSMA2, EIF4G1, SERBP1, PSMC1, PSMD2, KHSRP, HNRNPD, PUM1, PABPC1
GOTERM_BP_DIRECT	GO:0006369~termination of RNA polymerase II transcription	11	0.00985831	0.000114121	SRSF1, CSTF3, SRSF4, SRSF7, SRSF9, U2AF2, DDX39B, SRSF11, CPSF7, SRRM1, CPSF1
GOTERM_MF_DIRECT	GO:0019899~enzyme binding	28	0.0250939	0.000149732	MMS19, UNG, U2AF2, PRKDC, ARPC4, CAD, MCM10, PUS7, KDM1A, PYCARD, ACIN1, KPNB1, AXIN1, DHCR24, PRKCA, MSH2, DFFB, UBE4B, CDC20, HMGA1, DVL1, NOP14, RFC5, NPC2, PIAS3, POLD1, PARP1, CPSF1
GOTERM_BP_DIRECT	GO:0007076~mitotic chromosome condensation	6	0.00537726	0.000152395	NCAPH, PHF13, AKAP8, NCAPD3, SMC4, NCAPD2
GOTERM_BP_DIRECT	GO:0010501~RNA secondary structure unwinding	9	0.00806589	0.000186505	DDX17, DDX55, DDX46, DDX39B, EIF4A1, AGO2, DDX21, AGO3, DHX36
GOTERM_BP_DIRECT	GO:0007059~chromosome segregation	11	0.00985831	0.000191779	MMS19, CEP85, TOP1, PHF13, INCENP, NAA60, CENPF, CTCF, RCC1, SRPK1, TOP3B
GOTERM_BP_DIRECT	GO:1901796~regulation of signal transduction by p53 class mediator	15	0.0134431	0.000204912	EXO1, TAF2, SSRP1, NBN, RBBP4, TAF6, TAF5, TAF4B, TPX2, RFC5, DNA2, BRPF1, EP300, PRMT5, ATRIP
GOTERM_MF_DIRECT	GO:0003690~double-stranded DNA binding	12	0.0107545	0.000210864	SLTM, MSH6, ERCC5, XRCC2, DDX11, MSH2, GTF2H4, PRKDC, AKAP8, KDM4A, MYC, YBX1
GOTERM_CC_DIRECT	GO:0031965~nuclear membrane	21	0.0188204	0.000224746	XPO1, NUP153, NUP98, MTDH, TMEM201, IPO13, CST3, SUN1, RCC1, YBX1, NDC1, POM121, CERS2, NUP205, WDR3, TMPO, POM121C, KPNB1, AKIRIN1, TMEM176B, TNPO3
GOTERM_BP_DIRECT	GO:0000375~RNA splicing, via transesterification reactions	7	0.00627347	0.000246517	SRSF4, SRSF10, TRA2B, KHSRP, SRRM1, SNRNP40, SF3A3
GOTERM_CC_DIRECT	GO:0000785~chromatin	12	0.0107545	0.000327347	WAPL, MCM7, RAN, SFPQ, MTBP, CENPF, TMPO, CAPN2, HMGA1, UBE2B, NCOR2, SMC3
GOTERM_BP_DIRECT	GO:0010467~gene expression	9	0.00806589	0.000348558	HNRNPM, HNRNPK, METTL3, HNRNPA2B1, HNRNPD, HNRNPC, HNRNPH1, HNRNPR, HNRNPU
GOTERM_BP_DIRECT	GO:0006296~nucleotide-excision repair, DNA incision, 5'-to lesion	8	0.00716968	0.000364848	RFC5, XPA, ERCC5, CHD1L, POLD1, GTF2H4, GTF2H5, PARP1
GOTERM_BP_DIRECT	GO:0007067~mitotic nuclear division	22	0.0197166	0.000388048	CCNK, RAN, CKAP5, KIF15, TPX2, KNTC1, BIRC6, CENPF, CDC20, CEP55, RCC1, ANKLE2, SMC3, KIF2C, NOLC1, RCC2, INCENP, KIF20B, CDK11B, AKAP8, HELLS, CDCA3
GOTERM_MF_DIRECT	GO:0003743~translation initiation factor activity	10	0.0089621	0.000420004	EIF3C, EIF4G1, EIF3A, EIF4H, TAF4B, EIF4A1, AGO2, AGO3, DENR, MTIF3
GOTERM_BP_DIRECT	GO:0033683~nucleotide-excision repair, DNA incision	8	0.00716968	0.000433096	RFC5, XPA, ERCC5, CHD1L, POLD1, GTF2H4, GTF2H5, PARP1
GOTERM_BP_DIRECT	GO:0051276~chromosome organization	6	0.00537726	0.000521616	RLF, CDCA8, SFPQ, RAD54L, MYC, SMC4
GOTERM_BP_DIRECT	GO:0075733~intracellular transport of virus	9	0.00806589	0.000533483	NDC1, XPO1, NUP153, NUP98, POM121, RAN, NUP205, POM121C, KPNB1
GOTERM_BP_DIRECT	GO:0006294~nucleotide-excision repair, preincision complex assembly	7	0.00627347	0.000582778	XPA, ERCC5, CHD1L, CCNH, GTF2H4, GTF2H5, PARP1
GOTERM_CC_DIRECT	GO:0005635~nuclear envelope	16	0.0143394	0.000596825	CHMP2A, XPO1, NUP98, MTA1, CENPF, SUN1, NDC1, CLGN, POM121, NUP205, TMPO, POM121C, FAF1, PARP1, KPNB1, MGST2
GOTERM_BP_DIRECT	GO:0006351~transcription, DNA-templated	100	0.089621	0.000742087	MMS19, CNOT3, ZNF251, PNN, NONO, KDM1A, BRPF1, DDX17, DDX11, DHX36, TGS1, CCAR1, BEND3, MTA1, ARID1A, DCAF1, SLTM, UHRF1, ZFP69B, KDM2A, BAZ1B, PIAS3, MLLT10, ZNF384, AKAP8, NFE2L3, LRPPRC, ERBB4, GPBP1L1, CHCHD3, TRRAP, TCF20, EDRF1, ZNF326, HNRNPD, TRAF7, ARNTL2, TCF3, HELLS, SETDB1, ASXL1, PTPN14, MED13L, SREBF2, PAXIP1, DMTF1, SMARCC1, PPRC1, DNMT1, ZNF318, RAD54B, NCOR2, ZNF410, FOXK1, YLPM1…
GOTERM_BP_DIRECT	GO:0006293~nucleotide-excision repair, preincision complex stabilization	6	0.00537726	0.000858384	XPA, ERCC5, CHD1L, GTF2H4, GTF2H5, PARP1
GOTERM_CC_DIRECT	GO:0005721~pericentric heterochromatin	5	0.00448105	0.000896571	BAZ1B, INCENP, DNMT1, KDM4A, HELLS
GOTERM_MF_DIRECT	GO:0017056~structural constituent of nuclear pore	6	0.00537726	0.000900626	NDC1, NUP153, NUP98, POM121, NUP205, POM121C
GOTERM_CC_DIRECT	GO:0000775~chromosome, centromeric region	9	0.00806589	0.000903499	WAPL, KIF2C, CDCA8, MKI67, INCENP, CENPF, CTCF, SMC3, HELLS
GOTERM_BP_DIRECT	GO:0010216~maintenance of DNA methylation	4	0.00358484	0.00093464	UHRF1, DNMT1, CTCF, HELLS
GOTERM_BP_DIRECT	GO:0016569~covalent chromatin modification	13	0.0116507	0.000992064	DPF3, BRD2, CHD8, CHD7, C17ORF49, PHF13, SMARCC1, ANP32E, CHD2, DNMT1, ARID1A, CTCF, BRD4
GOTERM_BP_DIRECT	GO:0006409~tRNA export from nucleus	7	0.00627347	0.00101156	NDC1, NUP153, NUP98, POM121, RAN, NUP205, POM121C
GOTERM_BP_DIRECT	GO:0006270~DNA replication initiation	7	0.00627347	0.00101156	MCM7, GINS4, POLE, MCM10, MCM4, ORC1, MCM5
GOTERM_CC_DIRECT	GO:0005643~nuclear pore	10	0.0089621	0.00103448	NDC1, NUP153, NUP98, POM121, IPO7, RAN, NUP205, KPNA6, POM121C, KPNB1
GOTERM_BP_DIRECT	GO:0006364~rRNA processing	19	0.017028	0.00106541	CCDC86, PDCD11, NOL9, EXOSC2, HEATR1, GTF2H5, NOP14, EXOSC10, DCAF13, CHD7, DKC1, NOLC1, CSNK1E, DHX37, WDR3, DDX21, MDN1, WDR43, XRN2
GOTERM_MF_DIRECT	GO:0003724~RNA helicase activity	5	0.00448105	0.00106819	DHX9, DDX17, DHX15, DHX16, RAD54B
GOTERM_MF_DIRECT	GO:0008094~DNA-dependent ATPase activity	7	0.00627347	0.00106896	CHD8, RBBP4, XRCC2, DDX11, CCNH, GTF2H4, DHX36
GOTERM_MF_DIRECT	GO:0003713~transcription coactivator activity	21	0.0188204	0.0011124	MMS19, MTDH, TFAP4, RAN, TAF4B, ASXL1, GMEB1, MTA1, HCFC1, ARID1A, MED7, TCF20, DDX17, TCERG1, EP300, SMARCC1, THRAP3, ACTL6A, NFE2L3, TCF3, CCAR1
GOTERM_BP_DIRECT	GO:0006606~protein import into nucleus	9	0.00806589	0.00127955	NUP153, POM121, IPO7, IPO13, RAN, PTTG1IP, KPNA6, POM121C, KPNB1
GOTERM_CC_DIRECT	GO:0005829~cytosol	150	0.134431	0.00129108	STIL, SRP14, XPO1, CNOT3, IQGAP3, KNTC1, UBQLN4, PMAIP1, GET4, CDCA8, GBF1, INCENP, TBC1D14, PUM1, SRRM1, DHX36, ACIN1, NSMAF, TGS1, ORC1, CDCA3, NUDT18, YARS, CHAC2, DFFA, RAN, DFFB, PDXP, ESPL1, YTHDF2, NCAPD2, PSMA2, RENBP, MAPK6, RCC2, ZWINT, RNF135, COPZ2, CHMP2A, SRSF10, ERBB4, DIAPH1, HMGCS1, UBE2V1, CTPS1, ARPC4, GCLM, ARFGEF1, EIF3C, WAPL, EIF3A, HNMT, HNRNPD, HNRNPC, PABPC1, SERF2, NRDC…
GOTERM_BP_DIRECT	GO:0006295~nucleotide-excision repair, DNA incision, 3'-to lesion	6	0.00537726	0.00133492	XPA, ERCC5, CHD1L, GTF2H4, GTF2H5, PARP1
GOTERM_BP_DIRECT	GO:0043044~ATP-dependent chromatin remodeling	6	0.00537726	0.00133492	CHD8, RBBP4, SMARCC1, ARID1A, ACTL6A, HNRNPC
GOTERM_BP_DIRECT	GO:0000380~alternative mRNA splicing, via spliceosome	5	0.00448105	0.00139523	SRSF1, KDM1A, HNRNPM, SFPQ, CDK13
GOTERM_BP_DIRECT	GO:0000724~double-strand break repair via homologous recombination	10	0.0089621	0.0016171	SLX4, NBN, MCM8, XRCC2, TONSL, SFPQ, NSMCE1, RAD54B, PARP1, RAD54L
GOTERM_BP_DIRECT	GO:0007088~regulation of mitotic nuclear division	6	0.00537726	0.00163532	MKI67, PRMT5, KIF20B, PDXP, RCC1, CDK13
GOTERM_CC_DIRECT	GO:0000793~condensed chromosome	6	0.00537726	0.00169104	MKI67, BAZ1B, CTCF, AKAP8, NCAPD2, TOP3B
GOTERM_MF_DIRECT	GO:0003678~DNA helicase activity	6	0.00537726	0.0017141	DNA2, CHD8, MCM7, RAD54B, MCM4, MCM5
GOTERM_CC_DIRECT	GO:0000922~spindle pole	12	0.0107545	0.00180988	CSPP1, CEP85, DDX11, CKAP5, KNTC1, TPX2, CENPF, BIRC6, CDC20, CEP128, SMC3, AUNIP
GOTERM_BP_DIRECT	GO:0006301~postreplication repair	5	0.00448105	0.00184717	MSH2, NSMCE1, UBE2V1, UBE2F, UBE2B
GOTERM_BP_DIRECT	GO:0006974~cellular response to DNA damage stimulus	18	0.0161318	0.00197522	MMS19, CCNK, INTS3, PMAIP1, RAD52, MCM10, UBE2B, MCM8, CHD1L, MCM7, BAZ1B, DDX11, UBR5, CHD2, BRD4, PARP1, MYC, FBXO45
GOTERM_MF_DIRECT	GO:0003730~mRNA 3'-UTR binding	8	0.00716968	0.00220181	SERBP1, HNRNPA2B1, PUM1, PABPC1, HNRNPC, HNRNPR, RNF40, LARP1
GOTERM_CC_DIRECT	GO:0000776~kinetochore	10	0.0089621	0.00238754	XPO1, KIF2C, NUP98, CKAP5, INCENP, ZWINT, MTBP, CENPF, WDR43, CENPI
GOTERM_MF_DIRECT	GO:0003697~single-stranded DNA binding	11	0.00985831	0.00251812	FUBP1, ERCC5, HNRNPK, MCM7, XRCC2, DDX11, MSH2, MCM10, MCM4, YBX1, LRPPRC
GOTERM_CC_DIRECT	GO:0005657~replication fork	5	0.00448105	0.00266293	NBN, UHRF1, XRCC2, DNMT1, UBE2B
GOTERM_BP_DIRECT	GO:0031047~gene silencing by RNA	12	0.0107545	0.00276454	NDC1, NUP153, NUP98, POM121, DGCR8, RAN, NUP205, TDRKH, CNOT3, AGO2, PABPC1, POM121C
GOTERM_CC_DIRECT	GO:0019013~viral nucleocapsid	6	0.00537726	0.00286335	HNRNPM, HNRNPH3, HNRNPK, HNRNPD, HNRNPC, HNRNPR
GOTERM_BP_DIRECT	GO:0006302~double-strand break repair	9	0.00806589	0.00296038	EYA3, NBN, BAZ1B, MSH2, MTA1, PRKDC, RAD52, PARP1, NHEJ1
GOTERM_CC_DIRECT	GO:0042555~MCM complex	4	0.00358484	0.00325782	MCM7, TONSL, MCM4, MCM5
GOTERM_BP_DIRECT	GO:2000145~regulation of cell motility	6	0.00537726	0.00334611	ERBB4, DIAPH1, CD81, PKN2, FES, MEMO1
GOTERM_BP_DIRECT	GO:1903827~regulation of cellular protein localization	4	0.00358484	0.00361058	KDM1A, CSNK1E, PARP1, DVL1
GOTERM_BP_DIRECT	GO:0031053~primary miRNA processing	4	0.00358484	0.00361058	SRRT, DGCR8, METTL3, HNRNPA2B1
GOTERM_MF_DIRECT	GO:0016887~ATPase activity	16	0.0143394	0.00380592	MSH6, MSH2, DDX39B, KIF15, DNA2, KIF2C, KIF1B, CHD1L, ATP5EP2, PSMC1, KIF20B, DHX16, ATP5O, ACIN1, MDN1, ATP5J
GOTERM_CC_DIRECT	GO:0043234~protein complex	27	0.0241977	0.0038082	RILP, RBBP4, CKAP5, NASP, DDX39B, PKN2, UBE2V1, CDC20, CAD, RAD52, PEX11G, DOT1L, KDM1A, CDCA8, CHD8, SERPINB6, MAPK6, PRMT5, SMARCC1, MLLT10, INCENP, ACTL6A, HNRNPC, PARP1, MYC, TCF3, RNF40
GOTERM_BP_DIRECT	GO:0016447~somatic recombination of immunoglobulin gene segments	3	0.00268863	0.00402141	MSH6, MSH2, UNG
GOTERM_MF_DIRECT	GO:0008026~ATP-dependent helicase activity	6	0.00537726	0.00410398	DHX9, CHD1L, DDX11, DHX16, DHX36, RTEL1
GOTERM_BP_DIRECT	GO:0009411~response to UV	7	0.00627347	0.0042809	MSH6, ERCC5, POLD1, USP1, UBE4B, PMAIP1, UBE2B
GOTERM_CC_DIRECT	GO:0005694~chromosome	11	0.00985831	0.00437466	SETDB1, SSRP1, WAPL, TOP1, PRPF4B, HP1BP3, MDC1, BRD4, SMC3, SMC4, FBXO11
GOTERM_BP_DIRECT	GO:0000082~G1/S transition of mitotic cell cycle	11	0.00985831	0.00457233	MCM8, MCM7, CCNH, RRM2, POLE, IQGAP3, RCC1, MCM10, MCM4, ORC1, MCM5
GOTERM_MF_DIRECT	GO:0051059~NF-kappaB binding	6	0.00537726	0.00477549	MTDH, PIAS3, TAF4B, AKAP8, FAF1, COMMD6
GOTERM_MF_DIRECT	GO:0042826~histone deacetylase binding	11	0.00985831	0.00492372	RBBP4, TFAP4, SP2, SFPQ, HNRNPD, PKN2, CDC20, DHX36, AKAP8, PARP1, NCOR2
GOTERM_BP_DIRECT	GO:0043967~histone H4 acetylation	6	0.00537726	0.00527976	EP300, BEND3, NAA60, ACTL6A, TRRAP, EP400
GOTERM_BP_DIRECT	GO:0007077~mitotic nuclear envelope disassembly	7	0.00627347	0.00541244	NDC1, PRKCA, NUP153, NUP98, POM121, NUP205, POM121C
GOTERM_BP_DIRECT	GO:0006366~transcription from RNA polymerase II promoter	32	0.0286787	0.00544383	TFAP4, FOXM1, FOXK2, HCFC1, CTCF, YBX1, FUBP1, TCERG1, HNRNPK, CEBPZ, DDX21, MYC, TAF2, SSRP1, CCNK, PHRF1, TAF6, CCNH, TAF5, TAF4B, GMEB1, GTF2H4, GTF2H5, ZNF143, HMGA1, DVL1, HOXD8, EP300, GTF2I, HIVEP3, PARP1, NFE2L3
GOTERM_CC_DIRECT	GO:0005675~holo TFIIH complex	4	0.00358484	0.0060659	MMS19, ERCC5, CCNH, GTF2H4
GOTERM_BP_DIRECT	GO:0098609~cell-cell adhesion	20	0.0179242	0.00609432	RAN, CKAP5, WASF2, PKN2, KTN1, HCFC1, GCN1, LARP1, MARK2, EIF4G1, ATXN2L, HNRNPK, FNBP1L, SERBP1, KIAA1524, EIF4H, FASN, TMPO, UBAP2, PLEC
GOTERM_MF_DIRECT	GO:0098641~cadherin binding involved in cell-cell adhesion	21	0.0188204	0.00662463	RAN, CKAP5, WASF2, PKN2, KTN1, HCFC1, GCN1, SCRIB, LARP1, MARK2, EIF4G1, ATXN2L, HNRNPK, FNBP1L, SERBP1, KIAA1524, EIF4H, FASN, TMPO, UBAP2, PLEC
GOTERM_BP_DIRECT	GO:0051292~nuclear pore complex assembly	4	0.00358484	0.00670947	NDC1, NUP153, NUP98, NUP205
GOTERM_BP_DIRECT	GO:0006401~RNA catabolic process	5	0.00448105	0.00678857	PPP1R8, RNASET2, PABPC4, HNRNPD, XRN2
GOTERM_BP_DIRECT	GO:0050769~positive regulation of neurogenesis	5	0.00448105	0.00678857	SRRT, XRCC2, SERPINF1, SPEN, ZNF335
GOTERM_BP_DIRECT	GO:1903146~regulation of mitophagy	6	0.00537726	0.00694018	MAP1LC3B, U2AF2, ZDHHC8, POLR3A, ACTL6A, SREBF2
GOTERM_BP_DIRECT	GO:0010827~regulation of glucose transport	6	0.00537726	0.00694018	NDC1, NUP153, NUP98, POM121, NUP205, POM121C
GOTERM_CC_DIRECT	GO:0000784~nuclear chromosome, telomeric region	12	0.0107545	0.0070176	KDM1A, SLX4, DNA2, NBN, MCM7, MSH2, POLD1, PRKDC, PARP1, MCM4, ORC1, MCM5
GOTERM_BP_DIRECT	GO:0043504~mitochondrial DNA repair	3	0.00268863	0.00784511	DNA2, MGME1, PARP1
GOTERM_CC_DIRECT	GO:0044615~nuclear pore nuclear basket	4	0.00358484	0.00787496	NUP153, NUP98, POM121, POM121C
GOTERM_BP_DIRECT	GO:0000717~nucleotide-excision repair, DNA duplex unwinding	5	0.00448105	0.00805774	XPA, CHD1L, GTF2H4, GTF2H5, PARP1
GOTERM_MF_DIRECT	GO:0070888~E-box binding	6	0.00537726	0.00824701	TFAP4, LMO2, ARNTL2, TCF3, MYC, SREBF2
GOTERM_MF_DIRECT	GO:0005487~nucleocytoplasmic transporter activity	5	0.00448105	0.00836089	XPO1, NUP153, NUP98, POM121, POM121C
GOTERM_CC_DIRECT	GO:0010494~cytoplasmic stress granule	6	0.00537726	0.00868742	ATXN2L, PABPC4, KHSRP, PUM1, PABPC1, YBX1
GOTERM_CC_DIRECT	GO:0005669~transcription factor TFIID complex	6	0.00537726	0.00868742	TAF2, TAF6, TAF5, TAF4B, GTF2H4, GTF2H5
GOTERM_BP_DIRECT	GO:0000731~DNA synthesis involved in DNA repair	6	0.00537726	0.00893448	EXO1, DNA2, NBN, XRCC2, POLD1, POLE
GOTERM_CC_DIRECT	GO:0015030~Cajal body	7	0.00627347	0.00940187	XPO1, DDX46, NOLC1, SRRM2, LSG1, SART3, TGS1
GOTERM_MF_DIRECT	GO:0001047~core promoter binding	8	0.00716968	0.00984246	NONO, EP300, SFPQ, AGO2, MTA1, DHX36, HNRNPU, CCAR1
GOTERM_BP_DIRECT	GO:0001701~in utero embryonic development	15	0.0134431	0.0100578	SRSF1, STIL, XRCC2, TBX3, MSH2, UBE2B, ZNF335, YBX1, KDM1A, CHD8, CHD7, PLCG1, ANKRD11, POLG2, MYC
GOTERM_BP_DIRECT	GO:0045893~positive regulation of transcription, DNA-templated	31	0.0277825	0.0100693	MMS19, TFAP4, ERBB4, FOXK1, GPBP1L1, FOXM1, UBE2V1, CTCF, CHD8, BRPF1, HNRNPD, ARNTL2, ASPH, ZNF496, MYC, TCF3, AXIN1, TBX3, RAN, ILF3, ARID1A, HMGA1, IFNAR1, DVL1, RLF, TAF15, ILF2, SMARCC1, THRAP3, HIVEP3, NFE2L3
GOTERM_BP_DIRECT	GO:0006355~regulation of transcription, DNA-templated	74	0.0663195	0.0103738	HP1BP3, FOXK2, YLPM1, CNOT3, ZNF251, YBX1, PNN, NONO, FUBP1, ARHGAP22, PRMT5, YEATS2, TGS1, MYC, USP13, CCAR1, CCNK, RBBP4, PKN2, MTA1, ZNF687, GTF2H5, ZNF688, HMGA1, ZNF335, CCNL2, EYA3, PFDN1, EP300, ZFP69B, KDM2A, BAZ1B, ZNF747, PIAS3, KHSRP, ZNF384, CDK11B, AKAP8, LCOR, LRPPRC, XRN2, DPF3, SRSF10, GPBP1L1, HCFC1, UBE2V1, TRRAP, SRRT, TCF20, PRDM15, CHD7, EDRF1, ZSCAN20, PRDM10, HNRNPD, CHD2, …
GOTERM_BP_DIRECT	GO:0007080~mitotic metaphase plate congression	6	0.00537726	0.0112925	CHMP2A, KIF2C, CDCA8, RRS1, CEP55, KPNB1
GOTERM_CC_DIRECT	GO:0000796~condensin complex	3	0.00268863	0.0118933	NCAPH, SMC4, NCAPD2
GOTERM_MF_DIRECT	GO:0008270~zinc ion binding	60	0.0537726	0.0119874	LMO2, CTCF, CAD, RNF214, ZNRF3, BRPF1, NSMCE1, SEC24C, KPNB1, KDM5C, USP13, PRKCA, PHRF1, RNF220, ZDHHC6, ZDHHC8, POLE, UBR4, MTA1, MAN2A2, UHRF1, RFWD3, EP300, KDM2A, TAF15, BAZ1B, PIAS3, MLLT10, UBR5, AKAP8, RNF135, FBXO11, DPF3, ZDHHC18, QTRT2, RNF123, TCF20, OTUD7B, GATAD2A, TRAF7, NRDC, PEX10, SETDB1, TAF2, RILP, NUP153, ZMYM1, ZMYM4, ZMYM3, SF3A3, RLF, SRSF7, PHF13, DNMT1, ZRANB1, ZNF318, K…
GOTERM_CC_DIRECT	GO:0033276~transcription factor TFTC complex	4	0.00358484	0.0123545	TAF2, TAF6, TAF5, TRRAP
GOTERM_CC_DIRECT	GO:0005913~cell-cell adherens junction	21	0.0188204	0.0126557	RAN, CKAP5, WASF2, PKN2, KTN1, HCFC1, GCN1, SCRIB, LARP1, MARK2, EIF4G1, ATXN2L, HNRNPK, FNBP1L, SERBP1, KIAA1524, EIF4H, FASN, TMPO, UBAP2, PLEC
GOTERM_BP_DIRECT	GO:0010032~meiotic chromosome condensation	3	0.00268863	0.0127548	NCAPD3, SMC4, NCAPD2
GOTERM_BP_DIRECT	GO:0070934~CRD-mediated mRNA stabilization	3	0.00268863	0.0127548	DHX9, YBX1, HNRNPU
GOTERM_BP_DIRECT	GO:0006306~DNA methylation	5	0.00448105	0.012766	BEND3, GATAD2A, DNMT1, CTCF, HELLS
GOTERM_MF_DIRECT	GO:0008186~RNA-dependent ATPase activity	3	0.00268863	0.0130189	DDX17, DDX11, DDX39B
GOTERM_BP_DIRECT	GO:0042176~regulation of protein catabolic process	4	0.00358484	0.0136253	ODC1, XPO1, HGS, FAF1
GOTERM_BP_DIRECT	GO:0006357~regulation of transcription from RNA polymerase II promoter	27	0.0241977	0.0137867	FOXK1, FOXK2, KDM1A, HNRNPK, CHD2, ACTL6A, ARNTL2, BRD2, ZMYM1, TBX3, ZMYM4, ZMYM3, GMEB1, ARID1A, ZNF143, FOXJ3, MED13L, SLTM, TARBP1, MED7, DMTF1, SP2, GTF2I, ZBED4, SMARCC1, ZNF710, NFE2L3
GOTERM_BP_DIRECT	GO:0006368~transcription elongation from RNA polymerase II promoter	9	0.00806589	0.0143999	TAF2, SSRP1, CCNK, TAF6, CCNH, TAF5, TAF4B, GTF2H4, GTF2H5
GOTERM_BP_DIRECT	GO:0006338~chromatin remodeling	9	0.00806589	0.0143999	TOP1, CHD7, CHD1L, RBBP4, SMARCC1, ARID1A, ACTL6A, BRD4, MYC
GOTERM_BP_DIRECT	GO:0000732~strand displacement	5	0.00448105	0.0146542	EXO1, DNA2, NBN, XRCC2, RTEL1
GOTERM_BP_DIRECT	GO:0045190~isotype switching	4	0.00358484	0.0165698	EXO1, MSH6, NBN, MSH2
GOTERM_BP_DIRECT	GO:0006309~apoptotic DNA fragmentation	4	0.00358484	0.0165698	H1F0, DFFA, DFFB, KPNB1
GOTERM_BP_DIRECT	GO:0048255~mRNA stabilization	4	0.00358484	0.0165698	THRAP3, HNRNPD, PABPC1, MTOR
GOTERM_CC_DIRECT	GO:0000794~condensed nuclear chromosome	5	0.00448105	0.0167976	RRS1, AGO3, BRD4, RCC1, LRPPRC
GOTERM_CC_DIRECT	GO:0005874~microtubule	20	0.0179242	0.0169094	RP1, KIF15, TPX2, KIF18B, MTA1, GABARAP, STAU2, DVL1, CSPP1, KIF2C, EIF3A, KIF1B, RCC2, MAP1LC3B, INCENP, KIF20B, DYNLRB1, WDR43, TUBA1B, LRPPRC
GOTERM_MF_DIRECT	GO:0008266~poly(U) RNA binding	4	0.00358484	0.0170469	PABPC4, PABPC1, HNRNPC, HNRNPH1
GOTERM_CC_DIRECT	GO:0042382~paraspeckles	3	0.00268863	0.0174196	NONO, HNRNPM, SFPQ
GOTERM_CC_DIRECT	GO:0070937~CRD-mediated mRNA stability complex	3	0.00268863	0.0174196	DHX9, YBX1, HNRNPU
GOTERM_CC_DIRECT	GO:0030496~midbody	11	0.00985831	0.0175232	CDCA8, RCC2, DDX11, RAN, INCENP, KIF20B, PDXP, PKN2, CENPF, BIRC6, CEP55
GOTERM_BP_DIRECT	GO:0045830~positive regulation of isotype switching	3	0.00268863	0.0186649	MSH6, PAXIP1, UNG
GOTERM_BP_DIRECT	GO:0061157~mRNA destabilization	3	0.00268863	0.0186649	METTL3, PUM1, HNRNPR
GOTERM_BP_DIRECT	GO:0010324~membrane invagination	3	0.00268863	0.0186649	CHMP2A, FNBP1L, HGS
GOTERM_BP_DIRECT	GO:0000055~ribosomal large subunit export from nucleus	3	0.00268863	0.0186649	XPO1, RAN, RRS1
GOTERM_CC_DIRECT	GO:0071339~MLL1 complex	5	0.00448105	0.0189477	CHD8, C17ORF49, TAF6, RNASEK-C17ORF49, HCFC1
GOTERM_CC_DIRECT	GO:0005739~mitochondrion	63	0.0564612	0.0193487	TUSC2, TARS2, COA3, PNKD, GNL3L, PMAIP1, C6ORF203, MTFR1, GBF1, ATP5EP2, PGAM5, MAP1LC3B, MCCC1, DNAJC11, DHX34, ATP5O, YRDC, SLC25A26, POLG2, MYC, ATP5J, PRKCA, GTPBP3, ZDHHC8, COX4I1, MRPL9, MARK2, TRAP1, KIF1B, PYURF, AKAP8, LRPPRC, NDUFB5, ECH1, ERBB4, UNG, CHCHD3, HCFC1, QTRT2, MTIF3, TDRKH, FASN, PYCARD, BDH2, MGME1, NRDC, RILP, NDUFA8, SDSL, ILF3, HEATR1, ARMC1, NDUFV3, NOP14, RAB35, ATP6V…
GOTERM_BP_DIRECT	GO:0006283~transcription-coupled nucleotide-excision repair	8	0.00716968	0.0197004	RFC5, XPA, ERCC5, EP300, CCNH, POLD1, GTF2H4, GTF2H5
GOTERM_BP_DIRECT	GO:0016446~somatic hypermutation of immunoglobulin genes	4	0.00358484	0.0198418	EXO1, MSH6, MSH2, UNG
GOTERM_MF_DIRECT	GO:0008353~RNA polymerase II carboxy-terminal domain kinase activity	4	0.00358484	0.0204072	CCNK, CCNH, GTF2H4, CDK13
GOTERM_BP_DIRECT	GO:1900034~regulation of cellular response to heat	8	0.00716968	0.0210582	NDC1, NUP153, NUP98, POM121, EP300, NUP205, POM121C, MTOR
GOTERM_CC_DIRECT	GO:0000932~cytoplasmic mRNA processing body	8	0.00716968	0.0214575	PSMA2, TOP1, CNOT3, PUM1, AGO2, EDC4, AGO3, YTHDF2
GOTERM_MF_DIRECT	GO:0008135~translation factor activity, RNA binding	5	0.00448105	0.0220948	EIF4G1, EIF4H, EIF4A1, MTIF3, GCN1
GOTERM_CC_DIRECT	GO:0016589~NURF complex	3	0.00268863	0.0238144	C17ORF49, RBBP4, RNASEK-C17ORF49
GOTERM_CC_DIRECT	GO:0031298~replication fork protection complex	3	0.00268863	0.0238144	TOP1, GINS4, MCM10
GOTERM_MF_DIRECT	GO:0016874~ligase activity	18	0.0161318	0.0256449	RNF220, UBE4B, UBR4, BIRC6, UBE2F, GCLM, TTLL12, ZNRF3, RNF123, UHRF1, RFWD3, PIAS3, NSMCE1, UBR5, SMURF1, TRAF7, RNF135, RNF40
GOTERM_MF_DIRECT	GO:1990247~N6-methyladenosine-containing RNA binding	3	0.00268863	0.0260086	HNRNPA2B1, YTHDF2, HNRNPC
GOTERM_MF_DIRECT	GO:0047485~protein N-terminus binding	9	0.00806589	0.0292094	NBN, STX1A, ERCC5, PIAS3, SMARCC1, ZWINT, SRRM2, PARP1, NCOR2
GOTERM_BP_DIRECT	GO:0070911~global genome nucleotide-excision repair	5	0.00448105	0.0296266	XPA, CHD1L, GTF2H4, GTF2H5, PARP1
GOTERM_CC_DIRECT	GO:0005747~mitochondrial respiratory chain complex I	6	0.00537726	0.0301442	NDUFV3, NDUFA2, NDUFB5, NDUFA8, NDUFV2, NDUFC2
GOTERM_MF_DIRECT	GO:0003684~damaged DNA binding	7	0.00627347	0.0303007	XPA, MSH6, NBN, EP300, MSH2, UNG, POLD1
GOTERM_CC_DIRECT	GO:0005875~microtubule associated complex	5	0.00448105	0.0321874	RP1, KIF1B, LRP8, WDR43, GABARAP
GOTERM_MF_DIRECT	GO:0004527~exonuclease activity	4	0.00358484	0.0325051	EXO1, EXOSC2, REXO1, ATRIP
GOTERM_MF_DIRECT	GO:0008137~NADH dehydrogenase (ubiquinone) activity	6	0.00537726	0.0331617	NDUFV3, NDUFA2, NDUFB5, NDUFA8, NDUFV2, NDUFC2
GOTERM_BP_DIRECT	GO:0000059~protein import into nucleus, docking	3	0.00268863	0.0331678	NUP98, NUP205, KPNB1
GOTERM_BP_DIRECT	GO:0051983~regulation of chromosome segregation	3	0.00268863	0.0331678	KIF2C, MKI67, PUM1
GOTERM_MF_DIRECT	GO:0097157~pre-mRNA intronic binding	3	0.00268863	0.0338276	RBM41, EP300, HNRNPA2B1
GOTERM_BP_DIRECT	GO:0006310~DNA recombination	8	0.00716968	0.034316	EXO1, NONO, PAXIP1, ACTL6A, RAD52, RAD54L, NHEJ1, RTEL1
GOTERM_BP_DIRECT	GO:0042752~regulation of circadian rhythm	6	0.00537726	0.0344616	NONO, CSNK1E, SFPQ, HNRNPD, PRKDC, OPN3
GOTERM_BP_DIRECT	GO:0006120~mitochondrial electron transport, NADH to ubiquinone	6	0.00537726	0.0344616	NDUFV3, NDUFA2, NDUFB5, NDUFA8, NDUFV2, NDUFC2
GOTERM_BP_DIRECT	GO:0030183~B cell differentiation	7	0.00627347	0.0353403	EP300, MSH2, ADAM17, GON4L, DCAF1, TCF3, NHEJ1
GOTERM_CC_DIRECT	GO:0032040~small-subunit processome	5	0.00448105	0.0353467	NOP14, DCAF13, PDCD11, WDR3, HEATR1
GOTERM_CC_DIRECT	GO:0034399~nuclear periphery	4	0.00358484	0.0375347	NUP153, NUP98, NUP205, KPNB1
GOTERM_CC_DIRECT	GO:0005697~telomerase holoenzyme complex	4	0.00358484	0.0375347	DKC1, GNL3L, HNRNPC, HNRNPU
GOTERM_CC_DIRECT	GO:0016281~eukaryotic translation initiation factor 4F complex	3	0.00268863	0.0389378	EIF4G1, EIF4H, EIF4A1
GOTERM_CC_DIRECT	GO:0000812~Swr1 complex	3	0.00268863	0.0389378	ANP32E, TRRAP, EP400
GOTERM_BP_DIRECT	GO:0032481~positive regulation of type I interferon production	6	0.00537726	0.0399994	POLR3G, DHX9, EP300, PRKDC, POLR3A, DHX36
GOTERM_MF_DIRECT	GO:0042393~histone binding	10	0.0089621	0.0400545	CHD8, UHRF1, RBBP4, IPO7, TONSL, ANP32E, CHD2, RCC1, SART3, NCAPD2
GOTERM_MF_DIRECT	GO:0019894~kinesin binding	5	0.00448105	0.0408983	KIF1B, CLSTN1, KTN1, KIF18B, LRP8
GOTERM_BP_DIRECT	GO:0035372~protein localization to microtubule	3	0.00268863	0.0416127	DIAPH1, KIF20B, DVL1
GOTERM_BP_DIRECT	GO:0050684~regulation of mRNA processing	3	0.00268863	0.0416127	SLTM, CDK11B, SRPK1
GOTERM_MF_DIRECT	GO:0030515~snoRNA binding	4	0.00358484	0.0422308	NOP14, WDR3, DDX21, HEATR1
GOTERM_BP_DIRECT	GO:0006446~regulation of translational initiation	5	0.00448105	0.0432604	EIF3C, EIF4G1, EIF3A, EIF4H, EIF4A1
GOTERM_BP_DIRECT	GO:0042769~DNA damage response, detection of DNA damage	5	0.00448105	0.0432604	RFC5, POLD1, USP1, PARP1, UBE2B
GOTERM_BP_DIRECT	GO:0000723~telomere maintenance	5	0.00448105	0.0432604	DNA2, NBN, POLD1, SMG1, RTEL1
GOTERM_BP_DIRECT	GO:0010507~negative regulation of autophagy	5	0.00448105	0.0432604	EIF4G1, TBC1D14, KDM4A, MTOR, RUBCN
GOTERM_BP_DIRECT	GO:0042795~snRNA transcription from RNA polymerase II promoter	7	0.00627347	0.045146	SRRT, CCNK, RPAP2, TAF6, TAF5, ZNF143, INTS3
GOTERM_MF_DIRECT	GO:0003729~mRNA binding	10	0.0089621	0.0455936	SRSF1, EIF3A, CSTF3, METTL3, PPP1R8, TRA2B, EIF4A1, AGO2, DENR, RBM25
GOTERM_MF_DIRECT	GO:0035064~methylated histone binding	6	0.00537726	0.0478225	MSH6, CHD8, UHRF1, PHF13, KDM4A, NCAPD3

## Sheet: Table S10
Table S10. Function enrichment results of U3 co-expression genes.
Category	Term	Count	%	PValue	Genes
KEGG_PATHWAY	hsa03010:Ribosome	77	0.0449407	3.3581e-56	RPL18, RPL36A, RPL19, RPL14, RPL13, RPLP2, RPL22L1, RPS2, RPS3A, RPLP1, FAU, RPL11, RPL12, RPS27A, RPL36AL, MRPL2, RPL35A, MRPS2, RPS19, RPS16, RPS17, RPS14, RPS15, RPS12, RPS13, RPS10, RPS11, UBA52, MRPS15, RPL27A, RPL35, RPS15A, RPL36, RPL37, RPL38, RPL39, MRPL20, MRPL11, RPS26, RPS27, RPS28, MRPL12, RPS29, RPL32, RPL31, MRPL14, RPL9, RPL34, RPL8, RPL3, RPL5, RPS20, RPL7A, RPL10A, RPS21, RPS24,…
KEGG_PATHWAY	hsa00190:Oxidative phosphorylation	50	0.0291823	1.42382e-25	ATP5D, ATP5E, ATP6V0E1, UQCRC1, NDUFAB1, UQCRQ, COX5B, NDUFS6, UQCR10, NDUFS5, UQCR11, NDUFS4, NDUFS8, ATP5L, ATP5O, ATP5I, ATP6V0D1, NDUFS3, ATP5H, COX17, NDUFB11, NDUFB10, NDUFC2, NDUFA13, COX4I1, NDUFC1, NDUFA11, UQCRB, NDUFB5, NDUFB7, NDUFB8, COX7C, ATP5G2, ATP5G1, ATP6V0B, NDUFB1, NDUFB2, COX6B1, NDUFA2, ATP5J2, NDUFA3, COX7A2, NDUFA8, NDUFA9, NDUFA7, COX8A, LHPP, NDUFA1, NDUFV1, NDUFV2
KEGG_PATHWAY	hsa05012:Parkinson's disease	43	0.0250967	6.1284e-18	ATP5D, ATP5E, NDUFB5, UQCRC1, NDUFB7, NDUFB8, COX7C, NDUFAB1, ATP5G2, ATP5G1, UQCRQ, COX5B, NDUFB1, NDUFB2, NDUFS6, NDUFS5, UQCR10, NDUFS4, UQCR11, NDUFS8, COX6B1, ATP5O, NDUFS3, ATP5H, NDUFB11, NDUFA2, NDUFB10, COX7A2, NDUFA3, NDUFA8, NDUFA9, NDUFA7, COX8A, NDUFC2, NDUFA13, COX4I1, NDUFC1, NDUFA1, PARK7, NDUFA11, NDUFV1, NDUFV2, UQCRB
KEGG_PATHWAY	hsa05016:Huntington's disease	50	0.0291823	8.33457e-18	ATP5D, ATP5E, CLTA, CLTB, UQCRC1, AP2S1, NDUFAB1, UQCRQ, COX5B, NDUFS6, UQCR10, NDUFS5, UQCR11, NDUFS4, NDUFS8, ATP5O, NDUFS3, ATP5H, NDUFB11, NDUFB10, NDUFC2, NDUFA13, COX4I1, NDUFC1, NDUFA11, UQCRB, POLR2G, NDUFB5, POLR2L, NDUFB7, NDUFB8, POLR2J, POLR2I, COX7C, ATP5G2, ATP5G1, NDUFB1, NDUFB2, COX6B1, NDUFA2, NDUFA3, COX7A2, NDUFA8, NDUFA9, NDUFA7, COX8A, NDUFA1, BAX, NDUFV1, NDUFV2
KEGG_PATHWAY	hsa05010:Alzheimer's disease	43	0.0250967	5.58646e-15	ATP5D, ATP5E, NDUFB5, UQCRC1, NDUFB7, NDUFB8, COX7C, NDUFAB1, ATP5G2, ATP5G1, UQCRQ, COX5B, NDUFB1, NDUFB2, NDUFS6, NDUFS5, UQCR10, NDUFS4, UQCR11, NDUFS8, COX6B1, ATP5O, NDUFS3, ATP5H, NDUFB11, NDUFA2, NDUFB10, COX7A2, NDUFA3, NDUFA8, NDUFA9, NDUFA7, COX8A, NDUFC2, NDUFA13, COX4I1, NDUFC1, BAD, NDUFA1, NDUFA11, NDUFV1, NDUFV2, UQCRB
KEGG_PATHWAY	hsa04932:Non-alcoholic fatty liver disease (NAFLD)	38	0.0221785	4.98425e-13	NDUFB5, UQCRC1, NDUFB7, NDUFB8, COX7C, NDUFAB1, UQCRQ, COX5B, NDUFB1, NDUFB2, NDUFS6, NDUFS5, UQCR10, NDUFS4, UQCR11, NDUFS8, COX6B1, NDUFS3, PIK3R2, NDUFB11, NDUFA2, NDUFB10, COX7A2, NDUFA3, NDUFA8, NDUFA9, NDUFA7, COX8A, NDUFC2, NDUFA13, COX4I1, NDUFC1, NDUFA1, NDUFA11, NDUFV1, BAX, NDUFV2, UQCRB
KEGG_PATHWAY	hsa01100:Metabolic pathways	117	0.0682865	2.42814e-06	B3GALT6, B3GALT4, NDUFAB1, NMRK1, COX5B, UQCR10, PGP, NANS, UQCR11, HMGCL, IDUA, PDXK, PGLS, NME3, MPST, NAGLU, TALDO1, MVD, CHKB, COX7C, PPCDC, ATP6V0B, POLE4, GMPPA, COX6B1, AANAT, B4GALT7, ATP5J2, AK1, MCAT, COX8A, TST, B3GAT3, NDUFV1, NDUFV2, FPGS, GUK1, DCXR, NNMT, TM7SF2, ATP5D, ATP5E, ATP6V0E1, PTGES2, UQCRC1, SAT2, MAN1B1, QARS, LTC4S, PIP5K1A, PMVK, UQCRQ, ST6GALNAC6, NDUFS6, NDUFS5, NDU…
KEGG_PATHWAY	hsa03040:Spliceosome	21	0.0122565	0.000289599	PRPF31, CHERP, SRSF10, CCDC12, DDX39B, U2SURP, LSM7, SNU13, SNRPD2, SF3B5, XAB2, SF3B1, PPIE, TCERG1, PQBP1, ISY1, DHX15, LSM4, SNRPA, LSM2, TXNL4A
KEGG_PATHWAY	hsa04260:Cardiac muscle contraction	12	0.00700374	0.00793547	UQCR10, COX7A2, UQCRC1, UQCR11, COX8A, COX7C, COX6B1, COX4I1, TNNI3, UQCRQ, COX5B, UQCRB
KEGG_PATHWAY	hsa03050:Proteasome	8	0.00466916	0.0208654	PSMA2, PSMB7, PSMD13, PSMC5, PSMB6, PSMB1, PSMC3, PSMB3
GOTERM_BP_DIRECT	GO:0006614~SRP-dependent cotranslational protein targeting to membrane	62	0.036186	1.54154e-55	RPL18, RPL36A, RPL19, RPL14, RPL13, RPLP2, RPS2, RPS3A, RPLP1, FAU, RPL11, RPL12, RPS27A, RPL35A, RPS19, RPS16, RPS17, RPS14, RPS15, RPS12, RPS13, RPS10, RPS11, UBA52, RPL35, RPL27A, RPS15A, RPL36, RPL37, RPL38, RPL39, RPS26, RPS27, RPS28, RPS29, RPL32, RPL31, RPL34, RPL9, RPL8, RPL3, RPL5, RPS20, RPL7A, RPL10A, RPS21, RPS24, RPSA, RPL26, RPS9, RPL27, RPL23A, RPL24, RPS5, RPS8, RPL28, RPL29, RPL2…
GOTERM_MF_DIRECT	GO:0003735~structural constituent of ribosome	90	0.0525281	1.94734e-55	RPL18, MRPS34, RPL36A, MRPL41, RPL19, RPL14, RPL13, RPLP2, RPL22L1, RPS2, IMP3, RPS3A, RPLP1, FAU, RPL11, SLC25A26, RPL12, RPS27A, RPL36AL, MRPL2, MRPL52, RPL35A, MRPL51, MRPS2, RPS19, RPS16, RPS17, RPS14, RPS15, RPS12, SLC25A38, RPS13, RPS10, RPS11, UBA52, MRPL43, MRPS15, RPL27A, RPL35, RPS15A, RPL36, RPL37, RPL38, RPL39, MRPL20, MRPL11, RPS26, RPS27, RPS28, MRPL12, RPS29, RPL32, RPL31, MRPL14, …
GOTERM_BP_DIRECT	GO:0019083~viral transcription	64	0.0373533	1.07568e-51	RPL18, RPL36A, RPL19, RPL14, RPL13, RPLP2, RPS2, RPS3A, RPLP1, FAU, RPL11, RPL12, RPS27A, RPL35A, RPS19, RPS16, RPS17, RPS14, RPS15, RPS12, RPS13, RPS10, RPS11, UBA52, RPL35, RPL27A, RPS15A, RPL36, RPL37, RPL38, RPL39, RPS26, RPS27, RPS28, POM121, RPS29, RPL32, RPL31, RPL34, RPL9, RPL8, RPL3, RPL5, RPS20, RPL7A, RPL10A, RPS21, RPS24, RPSA, NUP153, RPL26, RPS9, RPL27, RPL23A, RPL24, RPS5, RPS8, RP…
GOTERM_CC_DIRECT	GO:0005840~ribosome	74	0.0431897	1.13109e-49	RPL18, MRPS34, RPL36A, RPL19, RPL14, RPL13, RPLP2, RPL22L1, RPS2, RPS19BP1, RPS3A, RPLP1, FAU, RPL11, RPS27A, MT3, MRPL2, RPL35A, MRPS2, RPS19, RPS16, RPS17, RPS14, RPS15, RPS13, RPS10, RPS11, UBA52, MRPL43, MRPS15, RPL35, RPL27A, RPS15A, RPL36, RPL37, RPL38, MRPL20, MRPL11, RPS26, RPS27, RPS28, RPS29, RPL32, RPL31, MRPL14, RPL34, RPL9, RPL8, MRPL54, RPL3, MRPL55, RPL5, RPS20, RPL7A, RPL10A, RPS2…
GOTERM_BP_DIRECT	GO:0006413~translational initiation	67	0.0391042	2.66741e-48	RPL18, RPL36A, RPL19, RPL14, RPL13, RPLP2, RPS2, RPS3A, RPLP1, FAU, EIF1, RPL11, RPL12, RPS27A, RPL35A, RPS19, RPS16, RPS17, RPS14, RPS15, RPS12, RPS13, RPS10, RPS11, UBA52, RPL35, RPL27A, RPS15A, RPL36, RPL37, RPL38, RPL39, RPS26, RPS27, EIF3A, RPS28, RPS29, RPL32, EIF3G, RPL31, RPL34, RPL9, RPL8, EIF3K, RPL3, RPL5, RPS20, RPL7A, RPL10A, RPS21, RPS24, RPSA, RPL26, RPS9, RPL27, RPL23A, RPL24, RPS…
GOTERM_BP_DIRECT	GO:0000184~nuclear-transcribed mRNA catabolic process, nonsense-mediated decay	63	0.0367696	4.0268e-48	RPL18, RPL36A, RPL19, RPL14, RPL13, RPLP2, RPS2, RPS3A, RPLP1, FAU, RPL11, RPL12, RPS27A, RPL35A, RPS19, RPS16, RPS17, RPS14, RPS15, RPS12, RPS13, RPS10, RPS11, UBA52, RPL35, RPL27A, RPS15A, RPL36, RPL37, RPL38, RPL39, RPS26, RPS27, RPS28, RPS29, RPL32, RPL31, RPL34, RPL9, RPL8, RPL3, RPL5, RPS20, RPL7A, RPL10A, RPS21, RPS24, RPSA, SMG8, RPL26, RPS9, RPL27, RPL23A, RPL24, RPS5, RPS8, RPL28, RPL29…
GOTERM_BP_DIRECT	GO:0006412~translation	87	0.0507771	1.12438e-47	RPL18, RPL36A, MRPL41, RPL19, RPL14, RPL13, RPLP2, RPL22L1, RPS2, RPS3A, RPLP1, FAU, RPL11, SLC25A26, RPL12, RPS27A, RPL36AL, MRPL2, MRPL52, RPL35A, MRPL51, MRPS2, RPS19, RPS16, RPS17, RPS14, RPS15, RPS12, SLC25A38, RPS13, RPS10, RPS11, UBA52, MRPL43, MRPS15, SNU13, RPL27A, RPL35, RPS15A, RPL36, RPL37, RPL38, RPL39, MRPL20, MRPL11, RPS26, RPS27, RPS28, RPS29, RPL32, RPL31, MRPL14, RPL9, RPL34, RP…
GOTERM_BP_DIRECT	GO:0006364~rRNA processing	78	0.0455243	8.4866e-45	RPL18, RPL36A, RPL19, RPL14, RPL13, RPLP2, RPS2, IMP3, RPS3A, RPLP1, RPP30, FAU, RPL11, RPL12, RPS27A, RPL35A, EMG1, RRP7A, EXOSC4, EXOSC1, SENP3, RPS19, PIH1D1, RPS16, RPS17, RPS14, RPS15, RPS12, RPS13, RPS10, RPS11, UBA52, WDR46, SNU13, RPL27A, RPL35, RPS15A, RPL36, RPL37, RPL38, RPL39, RPS26, RPS27, RPS28, WDR18, RPS29, DDX49, RPL32, FRG1, RPL31, RPL9, RPL34, RPL8, RPL3, NPM3, RPL5, RPS20, RPL…
GOTERM_CC_DIRECT	GO:0022625~cytosolic large ribosomal subunit	40	0.0233458	8.66122e-33	RPL18, RPL36A, RPL19, RPL14, RPL13, RPL27A, RPL35, SNU13, RPLP2, RPL36, RPL37, RPL22L1, RPL38, RPL39, RPL32, RPL31, RPL9, RPL34, RPLP1, RPL8, RPL3, RPL5, RPL11, RPL7A, RPL10A, RPL12, RPL36AL, RPL35A, RPL26, RPL27, RPL24, RPL23A, RPL28, RPL29, RPL18A, RPL23, RPL13A, RPL21, RPL37A, UBA52
GOTERM_CC_DIRECT	GO:0005743~mitochondrial inner membrane	87	0.0507771	1.79816e-27	MRPL40, ATP5D, MRPS34, MRPL41, UQCRC1, AURKAIP1, C19ORF70, NDUFAB1, GCAT, ROMO1, COX5B, UQCRQ, NDUFAF2, MINOS1, NDUFS6, NDUFS5, UQCR10, NDUFS4, UQCR11, PARL, DNAJC11, TIMM9, ATP5L, ATP5O, SLC25A26, ATP5I, ATP5H, HMGCL, MRPL2, MRPL52, NDUFB11, MRPL51, NDUFB10, AIFM3, NDUFC2, NDUFA13, COX4I1, NDUFC1, ECSIT, TIMM8B, NDUFA11, SLC25A38, SURF1, PMPCA, MRPL43, UQCRB, HIGD2A, NDUFB5, MRPS15, NDUFB7, NDUF…
GOTERM_CC_DIRECT	GO:0005739~mitochondrion	153	0.0892977	1.41711e-21	MRPL40, TUSC2, TSPO, MRPS34, MRPL41, AURKAIP1, PNKD, GCAT, GFER, ROMO1, C14ORF2, COX5B, STARD3, MINOS1, CASP8AP2, CISD3, TIMM9, AKR7A2, SLC25A26, SMIM4, DNAJC4, HMGCL, RPL35A, NUDT1, LYRM4, SARS2, TIMM8B, NME3, RPS14, CLPP, ATPIF1, FMC1, NEU4, MPST, MRPS15, TXN2, CHCHD1, FARS2, COX7C, MTIF3, SDHAF2, SDHAF1, PIN1, FIS1, TOMM7, GADD45GIP1, PSMB3, COX6B1, NTHL1, RILP, MAP2K2, MCAT, C21ORF33, JTB, TS…
GOTERM_CC_DIRECT	GO:0022627~cytosolic small ribosomal subunit	27	0.0157584	2.06092e-21	RPS15A, RPS2, RPS26, RPS27, RPS28, RPS29, RPS3A, FAU, RPS20, RPS21, RPS27A, RPS24, RPSA, RPS9, HBA2, HBA1, RPS5, RPS8, RPS19, RPS16, RPS17, RPS14, RPS15, RPS12, RPS13, RPS10, RPS11
GOTERM_MF_DIRECT	GO:0044822~poly(A) RNA binding	136	0.0793757	4.43445e-20	MRPL40, FLYWCH2, RPL36A, MRPL41, CHERP, RPL19, RPL14, RPL13, SNRPD2, IMP3, TPT1, RPP30, SRRM1, ZNF579, LSM4, FAU, EIF1, RPL11, LSM2, RPL12, RBM10, RPS27A, RPL35A, TWF2, BST2, EMG1, RRP7A, DDX39B, SARS2, RPS19, SEC61B, RPS16, RPS17, RPS14, RPS15, RPS12, EDF1, SNRPA, RPS13, RPP25L, RPS10, RPS11, MRPL43, MRPS15, SRSF10, CHCHD1, PRRC2B, MANF, RPS26, PPAN, RPS27, EIF3A, RPS28, TCERG1, DDX49, EIF3G, FR…
GOTERM_CC_DIRECT	GO:0005747~mitochondrial respiratory chain complex I	26	0.0151748	8.53207e-20	NDUFB5, NDUFB7, NDUFB8, NDUFAB1, NDUFB1, NDUFB2, NDUFS6, NDUFS5, NDUFS4, NDUFS8, NDUFS3, NDUFB11, NDUFA2, NDUFA3, NDUFB10, NDUFA8, NDUFA9, NDUFA7, NDUFC2, NDUFA13, NDUFC1, NDUFA1, PARK7, NDUFA11, NDUFV1, NDUFV2
GOTERM_BP_DIRECT	GO:0032981~mitochondrial respiratory chain complex I assembly	28	0.0163421	8.45398e-19	NDUFB5, NDUFAF8, NDUFB7, NDUFB8, NDUFAB1, NDUFB1, NDUFAF2, NDUFB2, NDUFS6, NDUFS5, NDUFS4, NDUFS8, NDUFS3, NDUFB11, NDUFA2, NDUFA3, NDUFB10, NDUFA8, NDUFA9, NDUFA7, NDUFC2, NDUFA13, NDUFC1, ECSIT, NDUFA1, NDUFA11, NDUFV1, NDUFV2
GOTERM_BP_DIRECT	GO:0006120~mitochondrial electron transport, NADH to ubiquinone	25	0.0145911	1.52527e-18	NDUFB5, NDUFB7, NDUFB8, NDUFAB1, NDUFB1, NDUFB2, NDUFS6, NDUFS5, NDUFS4, NDUFS8, NDUFS3, NDUFB11, NDUFA2, NDUFA3, NDUFB10, NDUFA8, NDUFA9, NDUFA7, NDUFC2, NDUFA13, NDUFC1, NDUFA1, NDUFA11, NDUFV1, NDUFV2
GOTERM_MF_DIRECT	GO:0008137~NADH dehydrogenase (ubiquinone) activity	24	0.0140075	2.66837e-17	NDUFA2, NDUFB5, NDUFA3, NDUFB10, NDUFA8, NDUFB7, NDUFA9, NDUFB8, NDUFA7, NDUFAB1, NDUFC2, NDUFA13, NDUFC1, NDUFA1, NDUFB1, NDUFAF2, NDUFB2, NDUFS6, NDUFS5, NDUFS4, NDUFV1, NDUFV2, NDUFS8, NDUFS3
GOTERM_MF_DIRECT	GO:0005515~protein binding	583	0.340265	1.91402e-16	MCRIP1, HRAS, MCRIP2, RPL19, RPL14, AURKAIP1, RPL13, LSM7, USE1, GFER, RPLP2, INTS3, NMRK1, ISG15, NAA10, MED27, RPLP1, PQBP1, VPS4A, LSM4, RPL11, RPL12, LSM2, GNG3, ZNF394, DDRGK1, TFPT, EMG1, NCF4, MIIP, WDR92, WDR83, UXT, NME3, NPC2, RPS19, RPS16, RPS14, RPS15, RPS13, ZNHIT1, RPS10, RPS11, SURF1, RTP5, NFKBIE, RHPN1, CHCHD1, CCDC94, ZNF511, PRRC2B, FAM212A, PPCDC, NAA38, MTIF3, XAB2, SDHAF2, O…
GOTERM_CC_DIRECT	GO:0005829~cytosol	270	0.157584	5.79125e-16	RPL18, HRAS, RPL19, RPL14, AIF1, RPL13, STAT5A, CHMP6, LSM7, TRAPPC2L, RPLP2, MVB12A, PGP, ISG15, RPLP1, FAU, LSM4, VPS4A, SULT1A2, RPL11, RPL12, LSM2, DBNL, NUDT18, NUDT14, NCF4, PGLS, RPS19, RPS16, RPS17, RPS14, RPS15, RPS12, RPS13, RPS10, RPS11, MPST, TALDO1, SRSF10, NFKBIE, RHPN1, CHKB, GSDMD, PPCDC, IFI35, PIN1, RPS26, RPS27, RPS28, RPS29, NMRAL1, AANAT, RPS20, SERF2, RPS21, RPS24, CDC42EP5,…
GOTERM_CC_DIRECT	GO:0015935~small ribosomal subunit	16	0.00933832	4.17222e-13	RPSA, RPS9, RPS2, RPS5, MRPS2, RPS26, IMP3, RPS28, RPS16, RPS29, RPS15, FAU, RPS20, RPS21, RPS27A, RPS24
GOTERM_CC_DIRECT	GO:0070062~extracellular exosome	220	0.128402	4.6369e-11	RPL14, CHMP6, PDLIM2, RPLP2, MVB12A, RPLP1, VPS4A, RPL11, RPL12, F12, DBNL, NUDT14, H2AFJ, C1QA, C1QB, PGLS, RPS19, NME3, NPC2, RPS16, RPS17, RPS14, CD33, RPS13, RPS10, RPS11, EPS8L2, MPST, NAGLU, TALDO1, BOLA2B, FAM212A, RPS26, RPS28, RPS29, RPS20, RPSA, LAMTOR1, LAMTOR2, FBXO2, RPS9, HBA2, HBA1, RPS5, S100A13, RPS8, LGALS9, HGS, COPS6, FERMT3, PMVK, GPX1, DNAJC11, GPX4, ATP5L, ATP5O, ATP6V0D1, …
GOTERM_BP_DIRECT	GO:0070125~mitochondrial translational elongation	23	0.0134238	1.98219e-10	MRPL40, MRPL2, MRPL52, MRPL51, MRPS34, MRPL41, MRPS15, AURKAIP1, CHCHD1, MRPS21, MRPL20, MRPL24, MRPL11, MRPL23, MRPL12, MRPL21, GADD45GIP1, MRPL28, MRPL27, MRPL14, MRPL54, MRPL55, MRPL43
GOTERM_BP_DIRECT	GO:0070126~mitochondrial translational termination	23	0.0134238	2.53608e-10	MRPL40, MRPL2, MRPL52, MRPL51, MRPS34, MRPL41, MRPS15, AURKAIP1, CHCHD1, MRPS21, MRPL20, MRPL24, MRPL11, MRPL23, MRPL12, MRPL21, GADD45GIP1, MRPL28, MRPL27, MRPL14, MRPL54, MRPL55, MRPL43
GOTERM_CC_DIRECT	GO:0005753~mitochondrial proton-transporting ATP synthase complex	12	0.00700374	1.40603e-09	ATP5D, ATP5E, USMG5, ATP5J2, ATP5L, ATP5O, ATPIF1, ATP5G2, ATP5G1, ATP5I, C14ORF2, ATP5H
GOTERM_MF_DIRECT	GO:0019843~rRNA binding	15	0.00875468	7.65451e-09	MRPL11, PPAN, IMP3, MRPS15, EMG1, RPL9, RPL8, RPS9, RPL23A, RPL37, RPL11, RPS11, RPL12, RPS5, MRPL20
GOTERM_CC_DIRECT	GO:0005762~mitochondrial large ribosomal subunit	16	0.00933832	9.46188e-09	MRPL2, MRPL52, MRPL51, MRPL41, MRPL20, MRPL24, MRPL11, MRPL23, MRPL21, MRPL12, MRPL28, MRPL27, MRPL14, MRPL54, MRPL55, MRPL43
GOTERM_BP_DIRECT	GO:0002181~cytoplasmic translation	12	0.00700374	1.4412e-08	MRPL2, RPL35A, RPL36A, RPL31, RPL9, RPL8, RPLP1, RPL26, RPL36, RPLP2, RPL22L1, RPL29
GOTERM_BP_DIRECT	GO:0006754~ATP biosynthetic process	12	0.00700374	9.2511e-08	ATP5D, UQCC3, ATP5E, ATP5J2, CHCHD10, ATP5L, ATP5O, ATP5G2, ATP5G1, ATP5I, SURF1, ATP5H
GOTERM_BP_DIRECT	GO:0000028~ribosomal small subunit assembly	10	0.00583645	1.40484e-07	RPSA, RPS27, RPS28, RPS19, RPS17, RRP7A, RPS14, RPS15, RPS10, RPS5
GOTERM_MF_DIRECT	GO:0003723~RNA binding	59	0.0344351	3.23478e-07	RPL18, RPL19, CHERP, RPL14, RPL13, FASTK, LSM7, U2SURP, QARS, RPS2, DNAJC17, RPS3A, RPP30, FAU, RPL11, LSM2, IMPDH2, MRPL2, EMG1, EXOSC1, RPS16, RPS14, UBR5, RPS15, RBMX2, SNRPA, SRSF10, PUSL1, RPL27A, SNU13, RPS15A, RPL37, RPL38, RPL39, EIF3A, RPS28, MRPL12, EIF3G, RPL31, RPL9, RPL34, RNASET2, RPL8, RPL3, RPL5, RPS20, RPL7A, RPL10A, RPL26, RPL24, RPS5, RPL28, RPL29, PPIE, MRPL23, MRPL21, RPL18A,…
GOTERM_BP_DIRECT	GO:0042776~mitochondrial ATP synthesis coupled proton transport	10	0.00583645	4.0713e-07	ATP5D, ATP5E, ATP5J2, ATP5L, ATP5O, ATP5G2, ATP5G1, ATP5I, COX5B, ATP5H
GOTERM_CC_DIRECT	GO:0005730~nucleolus	79	0.046108	6.50601e-07	MRPL40, RPL18, SPIN1, RPL19, CDKN2AIPNL, RPS2, RPS19BP1, IMP3, PRMT7, RPS3A, RASL10A, NAA10, MED27, RPL11, RPL12, CCDC106, RPS27A, SPATA24, INO80B, ZNF593, TFPT, EMG1, EXOSC4, EXOSC1, RBBP6, SENP3, RPS19, PIH1D1, RPS14, EDF1, SNRPA, RPS13, RPS10, HAUS7, SURF2, RPS11, WDR46, FBXO11, TXN2, CHCHD1, POLR2I, SNU13, RPL35, RPL36, ANAPC11, TIMM13, SP110, RPS26, PPAN, EIF3A, TCERG1, REXO4, FRG1, RPL34, R…
GOTERM_BP_DIRECT	GO:0000398~mRNA splicing, via spliceosome	31	0.018093	1.24869e-06	POLR2G, POLR2L, SRSF10, POLR2J, POLR2I, LSM7, SNU13, SNRPD2, SF3B5, XAB2, SF3B1, FRG1, CD2BP2, ISY1, DHX15, LSM4, SRRM1, LSM2, SNRNP35, GEMIN7, ZCCHC8, DHX9, PRPF31, DDX39B, SPEN, UBL5, WDR83, PPIE, RBMX2, SNRPA, TXNL4A
GOTERM_CC_DIRECT	GO:0005925~focal adhesion	44	0.0256804	2.34737e-06	RPL18, RPL19, TSPAN4, PPFIA1, PDLIM2, RPLP2, RPL38, PIP5K1A, RPS2, PDPK1, RPS29, ARPC3, RPS3A, RPL31, RPL9, RPLP1, RPL8, RPL3, RPL5, RPL12, RPL10A, RPL7A, RHOG, MAP2K2, RPL27, RPS9, SLC9A3R2, RPS5, RPS8, CYBA, RPS19, RPS16, GNB2, RPL23, RPS17, RPL13A, RPS14, ARPC5L, CD81, RPS15, RPS13, RPL37A, RPS10, RPS11
GOTERM_BP_DIRECT	GO:0000027~ribosomal large subunit assembly	9	0.00525281	5.31383e-06	MRPL11, PPAN, RPL3, RPL5, RPL24, RPL11, RPL23A, RPL12, MRPL20
GOTERM_CC_DIRECT	GO:0005761~mitochondrial ribosome	10	0.00583645	7.0003e-06	MRPL40, MRPL11, MRPL51, GADD45GIP1, MRPL28, CHCHD1, NDUFA7, MRPL57, MRPL43, MRPL20
GOTERM_CC_DIRECT	GO:0016020~membrane	158	0.0922159	1.04537e-05	RPL18, HRAS, CHERP, RPL19, RPL14, B3GALT6, RPL13, PNKD, CHMP6, RPLP2, TNFSF12, NFXL1, AIP, TAPBP, NAA10, CHRNA4, RPL11, DNAJC4, RPL12, RPS27A, CUTA, RPL35A, BST2, NCF4, ERP29, CORO7, HLA-E, ERGIC3, RPS19, CHID1, SEC61B, RPS16, RPS17, VAMP8, RPS14, UBR5, RPS15, RPS12, RPS13, RPS10, RPS11, DYNLRB1, MYL6, CHMP2A, MFNG, LST1, SIPA1, ARFRP1, SFXN4, LMAN2, XAB2, ORAI3, RPS26, FIS1, CD68, EIF3A, FOLR2, …
GOTERM_CC_DIRECT	GO:0005759~mitochondrial matrix	37	0.0215949	1.50353e-05	ATP5D, ATP5E, D2HGDH, TXN2, FASTK, FARS2, NDUFAB1, ECHS1, PRDX5, QARS, SDHAF2, ACSF3, SDHAF1, GPX1, GADD45GIP1, NDUFS8, BLOC1S1, NDUFS3, ETFB, HMGCL, HSD17B8, ECI1, ARL2, ALKBH7, NUDT1, NDUFA9, LYRM4, DGUOK, PARK7, TRMT61B, SARS2, UQCC2, TST, CLPP, TXNRD2, FPGS, PMPCA
GOTERM_MF_DIRECT	GO:0003954~NADH dehydrogenase activity	6	0.00350187	1.99583e-05	NDUFA9, NDUFV1, NDUFS8, NDUFA13, NDUFS3, NDUFB1
GOTERM_BP_DIRECT	GO:0032543~mitochondrial translation	10	0.00583645	6.49093e-05	MRPL2, MRPL23, MRPS34, MRPL51, MRPS15, CHCHD1, NDUFA7, MRPS21, MRPL57, MRPS2
GOTERM_BP_DIRECT	GO:0006283~transcription-coupled nucleotide-excision repair	14	0.00817103	9.15865e-05	GPS1, POLR2G, POLR2L, COPS6, POLR2J, POLR2I, XAB2, RBX1, PPIE, XPA, ISY1, UBA52, ERCC1, RPS27A
GOTERM_BP_DIRECT	GO:0042274~ribosomal small subunit biogenesis	7	0.00408552	9.35589e-05	RPS28, RPS19, RPS16, RPS17, EMG1, RPS15, RPS24
GOTERM_CC_DIRECT	GO:0005654~nucleoplasm	186	0.108558	0.000107196	AURKAIP1, STAT5A, LSM7, GCAT, CDKN2AIPNL, SNRPD2, INTS3, AIP, MVB12A, IMP3, ISG15, MED27, PQBP1, RPP30, SRRM1, FAU, LSM4, RPL11, ZNF394, LSM2, MLST8, PPP4C, RBM10, CYHR1, RPS27A, SPATA24, POLL, ESCO1, PDXK, TFPT, RRP7A, EMG1, DDX39B, HDAC10, ARID1B, PSMA2, RPS19, RPS16, HES5, RPS17, RPS14, UBR5, HOXD3, RPS15, RPS12, RPS13, SNRPA, RPS10, RPS11, UBA52, SRSF10, GSDMD, ANAPC11, TRRAP, XAB2, NR2C2, RB…
GOTERM_BP_DIRECT	GO:0036258~multivesicular body assembly	9	0.00525281	0.000130162	CHMP2A, MVB12A, CHMP1A, CHMP4A, CHMP6, SNF8, VPS4A, HGS, VPS28
GOTERM_MF_DIRECT	GO:0046933~proton-transporting ATP synthase activity, rotational mechanism	7	0.00408552	0.000160157	ATP5D, ATP5E, ATP5L, ATP5O, ATP5G2, ATP5G1, ATP5H
GOTERM_CC_DIRECT	GO:0000276~mitochondrial proton-transporting ATP synthase complex, coupling factor F(o)	6	0.00350187	0.000209999	ATP5J2, ATP5L, ATP5G2, ATP5G1, ATP5I, ATP5H
GOTERM_BP_DIRECT	GO:0098869~cellular oxidant detoxification	13	0.00758739	0.00021518	SELENOW, PRDX5, HBA2, HBA1, LTC4S, PARK7, GPX1, GPX4, TXNRD2, GSTZ1, GSTO1, GSTP1, MGST2
GOTERM_CC_DIRECT	GO:0005758~mitochondrial intermembrane space	13	0.00758739	0.000373407	ARL2, NDUFB7, NDUFA8, GFER, CHCHD5, PARK7, UQCC2, NDUFS5, CHCHD10, BLOC1S1, TIMM9, COX6B1, COX17
GOTERM_BP_DIRECT	GO:0038061~NIK/NF-kappaB signaling	12	0.00700374	0.000502248	PSMA2, PSMB7, PSMD13, PSMC5, PSMB6, PSMB1, PSMC3, PSMB3, UBE2M, PPP4C, UBA52, RPS27A
GOTERM_BP_DIRECT	GO:0039702~viral budding via host ESCRT complex	7	0.00408552	0.000668432	CHMP2A, MVB12A, CHMP1A, CHMP4A, CHMP6, VPS4A, VPS28
GOTERM_BP_DIRECT	GO:0006122~mitochondrial electron transport, ubiquinol to cytochrome c	6	0.00350187	0.000694495	UQCC3, UQCR10, UQCRC1, UQCR11, UQCRQ, UQCRB
GOTERM_BP_DIRECT	GO:0007034~vacuolar transport	6	0.00350187	0.000967648	CHMP2A, CLN3, CHMP1A, CHMP4A, CHMP6, ATP6V0D1
GOTERM_BP_DIRECT	GO:0033617~mitochondrial respiratory chain complex IV assembly	6	0.00350187	0.000967648	COX14, COA3, CHCHD5, SURF1, COX17, PET100
GOTERM_BP_DIRECT	GO:0000462~maturation of SSU-rRNA from tricistronic rRNA transcript (SSU-rRNA, 5.8S rRNA, LSU-rRNA)	8	0.00466916	0.00101207	TBL3, RPS19, RPS16, EMG1, RPS14, RPS8, WDR46, RPS24
GOTERM_BP_DIRECT	GO:1902600~hydrogen ion transmembrane transport	11	0.0064201	0.0010217	UQCR10, COX7A2, UQCRC1, UQCR11, COX8A, COX7C, COX6B1, COX4I1, SURF1, UQCRQ, UQCRB
GOTERM_BP_DIRECT	GO:0006521~regulation of cellular amino acid metabolic process	10	0.00583645	0.00105018	PSMA2, OAZ3, PSMB7, PSMD13, OAZ1, PSMC5, PSMB6, PSMB1, PSMC3, PSMB3
GOTERM_BP_DIRECT	GO:0009060~aerobic respiration	8	0.00466916	0.00122827	UQCR10, UCN, UQCRC1, NDUFV1, BLOC1S1, CHCHD5, SURF1, UQCRB
GOTERM_MF_DIRECT	GO:0008121~ubiquinol-cytochrome-c reductase activity	5	0.00291823	0.00125827	UQCR10, UQCRC1, UQCR11, UQCRQ, UQCRB
GOTERM_BP_DIRECT	GO:0002479~antigen processing and presentation of exogenous peptide antigen via MHC class I, TAP-dependent	11	0.0064201	0.00131999	PSMA2, CYBA, PSMB7, PSMD13, PSMC5, PSMB6, PSMB1, PSMC3, PSMB3, NCF4, HLA-E
GOTERM_CC_DIRECT	GO:0071011~precatalytic spliceosome	7	0.00408552	0.00140155	PRPF31, RBMX2, SNU13, SNRPD2, SNRNP35, LSM2, SF3B5
GOTERM_BP_DIRECT	GO:0016236~macroautophagy	12	0.00700374	0.00167955	CLN3, TOMM7, LAMTOR4, MAP1LC3A, LAMTOR1, LAMTOR2, ATG7, RB1CC1, MLST8, UBA52, RPS27A, GABARAP
GOTERM_CC_DIRECT	GO:0000815~ESCRT III complex	5	0.00291823	0.00248504	CHMP2A, CHMP1A, CHMP4A, CHMP6, VPS4A
GOTERM_MF_DIRECT	GO:0005507~copper ion binding	10	0.00583645	0.00249147	CUTA, SNAI3, ATOX1, ADNP, COMMD1, CCS, COX17, PARK7, S100A13, MT3
GOTERM_CC_DIRECT	GO:0070469~respiratory chain	6	0.00350187	0.002913	NDUFS6, UQCR11, NDUFA8, NDUFC2, UQCRQ, HIGD2A
GOTERM_BP_DIRECT	GO:0033209~tumor necrosis factor-mediated signaling pathway	15	0.00875468	0.00295757	TNFSF12, TNFRSF4, TRADD, PSMA2, PSMB7, PSMD13, PSMC5, PSMB6, PSMB1, PSMC3, PSMB3, PYCARD, TNFRSF18, UBA52, RPS27A
GOTERM_BP_DIRECT	GO:0051436~negative regulation of ubiquitin-protein ligase activity involved in mitotic cell cycle	11	0.0064201	0.00329645	PSMA2, PSMB7, PSMD13, PSMC5, PSMB6, PSMB1, PSMC3, PSMB3, ANAPC11, UBA52, RPS27A
GOTERM_BP_DIRECT	GO:0045732~positive regulation of protein catabolic process	10	0.00583645	0.00337981	OAZ3, RILP, STX5, OAZ1, ATG7, SNF8, NDUFA13, EGLN2, TNFSF12, VPS28
GOTERM_BP_DIRECT	GO:0006119~oxidative phosphorylation	5	0.00291823	0.0034254	ATP5D, CHCHD10, UQCRC1, SURF1, UQCRB
GOTERM_CC_DIRECT	GO:0005750~mitochondrial respiratory chain complex III	5	0.00291823	0.00344426	UQCC3, UQCR10, UQCRC1, UQCRQ, UQCRB
GOTERM_MF_DIRECT	GO:0004602~glutathione peroxidase activity	6	0.00350187	0.00408018	GPX1, GPX4, GSTZ1, LTC4S, GSTP1, MGST2
GOTERM_CC_DIRECT	GO:0005688~U6 snRNP	4	0.00233458	0.0040817	DDX39B, LSM7, LSM4, LSM2
GOTERM_MF_DIRECT	GO:0004129~cytochrome-c oxidase activity	7	0.00408552	0.00426744	COX7A2, COX8A, COX7C, COX6B1, COX4I1, SURF1, COX5B
GOTERM_MF_DIRECT	GO:0070180~large ribosomal subunit rRNA binding	4	0.00233458	0.00438385	RPL19, RPL23, RPLP1, RPLP2
GOTERM_BP_DIRECT	GO:0019058~viral life cycle	7	0.00408552	0.00444334	CHMP2A, CHMP4A, CHMP6, VPS4A, VPS28, UBA52, RPS27A
GOTERM_BP_DIRECT	GO:0015986~ATP synthesis coupled proton transport	6	0.00350187	0.00451263	ATP5D, ATP5L, ATP5O, ATP5G2, ATP5G1, ATP5H
GOTERM_BP_DIRECT	GO:0030490~maturation of SSU-rRNA	5	0.00291823	0.00460221	RPS28, RPS19, RPS14, SNU13, TSR3
GOTERM_CC_DIRECT	GO:0015934~large ribosomal subunit	5	0.00291823	0.00462722	MRPL2, RPL13A, RPL27A, RPL26, RPL10A
GOTERM_CC_DIRECT	GO:0005746~mitochondrial respiratory chain	5	0.00291823	0.00462722	COX7A2, UQCRC1, NDUFA13, SURF1, UQCRB
GOTERM_MF_DIRECT	GO:0008080~N-acetyltransferase activity	6	0.00350187	0.00505397	ESCO1, NAA10, NAA60, SAT2, AANAT, NAT14
GOTERM_BP_DIRECT	GO:0051437~positive regulation of ubiquitin-protein ligase activity involved in regulation of mitotic cell cycle transition	11	0.0064201	0.00541494	PSMA2, PSMB7, PSMD13, PSMC5, PSMB6, PSMB1, PSMC3, PSMB3, ANAPC11, UBA52, RPS27A
GOTERM_BP_DIRECT	GO:0000715~nucleotide-excision repair, DNA damage recognition	6	0.00350187	0.00552576	GPS1, XPA, COPS6, UBA52, RPS27A, RBX1
GOTERM_CC_DIRECT	GO:0046540~U4/U6 x U5 tri-snRNP complex	6	0.00350187	0.00556174	PRPF31, CD2BP2, SNU13, SNRPD2, LSM2, TXNL4A
GOTERM_CC_DIRECT	GO:0031902~late endosome membrane	13	0.00758739	0.00571495	CHMP2A, RILP, STX8, LAMTOR1, IFITM3, CHMP6, CHMP4A, STARD3, MVB12A, VAMP8, SNF8, VPS4A, VPS28
GOTERM_MF_DIRECT	GO:0015078~hydrogen ion transmembrane transporter activity	7	0.00408552	0.00595404	ATP6V0E1, ATP5L, ATP5G1, ATP5I, ATP6V0D1, ATP5H, ATP6V0B
GOTERM_CC_DIRECT	GO:0031982~vesicle	15	0.00875468	0.00624735	MYL6, STX5, SPRN, STX8, TSPAN4, CST3, KIF9, CLIC1, MVB12A, GNB2, VAMP8, CD81, DPP7, EPS8L2, GSTP1
GOTERM_BP_DIRECT	GO:0034551~mitochondrial respiratory chain complex III assembly	4	0.00233458	0.00625576	UQCC2, UQCC3, UQCR10, UQCRB
GOTERM_BP_DIRECT	GO:0016197~endosomal transport	10	0.00583645	0.00643887	CHMP2A, CHMP4A, CHMP6, SNF8, BLOC1S1, VPS4A, HGS, VPS28, UBA52, RPS27A
GOTERM_CC_DIRECT	GO:0005737~cytoplasm	304	0.177428	0.00704197	FAM110A, RPL18, MCRIP1, HRAS, MCRIP2, RPL19, RPL14, AIF1, STAT5A, TRAPPC2L, GFER, SOHLH1, MVB12A, NAA10, RPLP1, MED27, PQBP1, VPS4A, RPL11, ZNF394, DBNL, TFPT, EMG1, RRP7A, HCFC1R1, SARS2, UXT, RPS19, RPS14, UBR5, AAMDC, RPS15, RPS11, EPS8L2, C12ORF57, TALDO1, SRSF10, NFKBIE, CHCHD1, FARS2, NAA38, ADAP1, RPS26, RPS28, TPGS1, RPS29, KBTBD4, SAC3D1, NMRAL1, RPS20, RPS21, C19ORF24, RPS24, CDC42EP5, …
GOTERM_BP_DIRECT	GO:0006626~protein targeting to mitochondrion	7	0.00408552	0.0071213	FIS1, TSPO, TOMM7, TIMM9, TIMM13, TIMM8B, AIP
GOTERM_BP_DIRECT	GO:0031145~anaphase-promoting complex-dependent catabolic process	11	0.0064201	0.00712219	PSMA2, PSMB7, PSMD13, PSMC5, PSMB6, PSMB1, PSMC3, PSMB3, ANAPC11, UBA52, RPS27A
GOTERM_CC_DIRECT	GO:0071013~catalytic step 2 spliceosome	12	0.00700374	0.00759847	WDR83, PPIE, SF3B1, FRG1, LSM7, ISY1, RBMX2, SRRM1, SNRPD2, LSM2, XAB2, ZCCHC8
GOTERM_BP_DIRECT	GO:0002223~stimulatory C-type lectin receptor signaling pathway	13	0.00758739	0.00766856	HRAS, PSMA2, PSMB7, PDPK1, PSMD13, PSMC5, PSMB6, PSMB1, PSMC3, PSMB3, FCER1G, RPS27A, UBA52
GOTERM_BP_DIRECT	GO:0035269~protein O-linked mannosylation	5	0.00291823	0.00770838	POMT1, SDF2L1, DPM2, DPM3, SDF2
GOTERM_BP_DIRECT	GO:1901800~positive regulation of proteasomal protein catabolic process	5	0.00291823	0.00770838	DDRGK1, PSMC5, PSMC3, ECSCR, RNF40
GOTERM_MF_DIRECT	GO:0033829~O-fucosylpeptide 3-beta-N-acetylglucosaminyltransferase activity	3	0.00175094	0.00807332	MFNG, RFNG, LFNG
GOTERM_MF_DIRECT	GO:1990932~5.8S rRNA binding	3	0.00175094	0.00807332	RPL19, RPL8, RPS13
GOTERM_BP_DIRECT	GO:0006914~autophagy	15	0.00875468	0.00856931	CHMP2A, CHMP4A, CHMP6, PARK7, GABARAP, MVB12A, ATG7, RB1CC1, SNF8, ARSA, VPS4A, HGS, CTSD, WDR24, VPS28
GOTERM_MF_DIRECT	GO:0004364~glutathione transferase activity	7	0.00408552	0.00932613	EEF1G, GSTZ1, CLIC1, LTC4S, GSTO1, GSTP1, MGST2
GOTERM_CC_DIRECT	GO:0005689~U12-type spliceosomal complex	6	0.00350187	0.00957026	SF3B1, LSM7, DHX15, SNRPD2, SNRNP35, SF3B5
GOTERM_BP_DIRECT	GO:0006979~response to oxidative stress	13	0.00758739	0.0109603	UCN, NUDT1, ATOX1, PRDX5, TRPM2, MSRB2, NAPRT, GPX1, XPA, GPX4, NDUFS8, CHRNA4, ERCC1
GOTERM_CC_DIRECT	GO:0000502~proteasome complex	9	0.00525281	0.0114594	PSMA2, UBXN1, PSMB7, PSMD13, PSMC5, PSMB6, PSMB1, PSMC3, PSMB3
GOTERM_BP_DIRECT	GO:0000920~cell separation after cytokinesis	5	0.00291823	0.011943	CHMP2A, CHMP1A, CHMP4A, CHMP6, VPS4A
GOTERM_MF_DIRECT	GO:0017070~U6 snRNA binding	4	0.00233458	0.0133411	DDX39B, LSM7, LSM4, LSM2
GOTERM_MF_DIRECT	GO:0022857~transmembrane transporter activity	8	0.00466916	0.0138875	ATP5D, ATP5E, ATP5J2, ATP5L, ATP5O, ATP5I, SLC22A31, ATP5H
GOTERM_BP_DIRECT	GO:0000302~response to reactive oxygen species	7	0.00408552	0.0139069	CYBA, GPX1, TXN2, TXNRD2, PRDX5, CCS, GSTP1
GOTERM_BP_DIRECT	GO:0043928~exonucleolytic nuclear-transcribed mRNA catabolic process involved in deadenylation-dependent decay	6	0.00350187	0.0151253	EXOSC4, LSM7, LSM4, EDC4, LSM2, EXOSC1
GOTERM_MF_DIRECT	GO:0019788~NEDD8 transferase activity	3	0.00175094	0.0155816	UBE2M, UBE2F, RBX1
GOTERM_BP_DIRECT	GO:0043488~regulation of mRNA stability	12	0.00700374	0.0167982	PSMA2, PSMB7, PSMD13, PSMC5, PSMB6, PSMB1, PSMC3, EXOSC4, PSMB3, EXOSC1, UBA52, RPS27A
GOTERM_BP_DIRECT	GO:0045454~cell redox homeostasis	10	0.00583645	0.017057	CYBA, GPX1, PTGES2, AIFM3, TXN2, KRIT1, NCF4, TXNRD2, EGLN2, PRDX5
GOTERM_BP_DIRECT	GO:0006123~mitochondrial electron transport, cytochrome c to oxygen	5	0.00291823	0.0174314	COX8A, COX7C, COX6B1, COX4I1, COX5B
GOTERM_BP_DIRECT	GO:0060071~Wnt signaling pathway, planar cell polarity pathway	11	0.0064201	0.0196978	PSMA2, PSMB7, PSMD13, PSMC5, PSMB6, PSMB1, PSMC3, AP2S1, PSMB3, UBA52, RPS27A
GOTERM_BP_DIRECT	GO:0006783~heme biosynthetic process	5	0.00291823	0.0206767	TSPO, SLC25A38, UROS, ATPIF1, UROD
GOTERM_BP_DIRECT	GO:0090263~positive regulation of canonical Wnt signaling pathway	13	0.00758739	0.0207002	PIN1, PSMA2, PSMB7, PSMC5, CTDNEP1, PSMB6, PSMD13, PSMB1, PSMC3, UBR5, PSMB3, UBA52, RPS27A
GOTERM_CC_DIRECT	GO:0005839~proteasome core complex	5	0.00291823	0.020779	PSMA2, PSMB7, PSMB6, PSMB1, PSMB3
GOTERM_MF_DIRECT	GO:0030515~snoRNA binding	5	0.00291823	0.022569	TBL3, IMP3, NUDT1, NUDT16L1, SNU13
GOTERM_MF_DIRECT	GO:0004298~threonine-type endopeptidase activity	5	0.00291823	0.022569	PSMA2, PSMB7, PSMB6, PSMB1, PSMB3
GOTERM_BP_DIRECT	GO:0006457~protein folding	17	0.00992197	0.0235406	GNAT1, FKBP8, TXN2, ERP29, CSNK2B, FKBP1A, HSCB, AIP, HSPBP1, PPIE, GNB2, PFDN5, MPDU1, SIL1, DNAJB2, DNAJC4, FKBP2
GOTERM_BP_DIRECT	GO:0019243~methylglyoxal catabolic process to D-lactate via S-lactoyl-glutathione	3	0.00175094	0.0238327	PNKD, HAGHL, PARK7
GOTERM_BP_DIRECT	GO:0045039~protein import into mitochondrial inner membrane	3	0.00175094	0.0238327	TIMM9, NDUFA13, TIMM13
GOTERM_CC_DIRECT	GO:0042719~mitochondrial intermembrane space protein transporter complex	3	0.00175094	0.023898	TIMM9, TIMM13, TIMM8B
GOTERM_BP_DIRECT	GO:1901687~glutathione derivative biosynthetic process	5	0.00291823	0.0242688	AKR1A1, GSTZ1, GSTO1, GSTP1, MGST2
GOTERM_CC_DIRECT	GO:0005764~lysosome	20	0.0116729	0.0248824	RILP, CLN3, NAGLU, LAMTOR4, LAMTOR1, PEBP4, UNC93B1, CST3, USE1, GABARAP, TRPM2, CHID1, NPC2, LAPTM5, RNASET2, ARSA, VPS4A, CTSD, DPP7, NEU4
GOTERM_MF_DIRECT	GO:0008097~5S rRNA binding	3	0.00175094	0.0250647	TST, RPL3, RPL5
GOTERM_MF_DIRECT	GO:0030621~U4 snRNA binding	3	0.00175094	0.0250647	PRPF31, DDX39B, SNU13
GOTERM_BP_DIRECT	GO:0002756~MyD88-independent toll-like receptor signaling pathway	4	0.00233458	0.0263588	LY96, UBA52, RPS27A, CD14
GOTERM_BP_DIRECT	GO:0045116~protein neddylation	4	0.00233458	0.0263588	UBE2M, UBE2F, NEDD8, RBX1
GOTERM_CC_DIRECT	GO:0005751~mitochondrial respiratory chain complex IV	4	0.00233458	0.0264602	COX8A, COX7C, COX4I1, COX5B
GOTERM_BP_DIRECT	GO:0097190~apoptotic signaling pathway	9	0.00525281	0.0289395	CASP8AP2, TFPT, LY96, FASTK, BAX, NDUFA13, TNFSF12, TNFRSF4, CD14
GOTERM_CC_DIRECT	GO:0010008~endosome membrane	17	0.00992197	0.0298193	ATP6V0E1, PRAF2, LY96, LAMTOR2, NCF4, CHMP6, DTNBP1, ATP6V0B, WDR83, CD68, SNF8, COMMD1, VPS28, ATP6V0D1, UBA52, CD14, RPS27A
GOTERM_CC_DIRECT	GO:0033276~transcription factor TFTC complex	4	0.00233458	0.0324146	TAF2, TAF10, TAF6, TRRAP
GOTERM_BP_DIRECT	GO:0031146~SCF-dependent proteasomal ubiquitin-dependent protein catabolic process	5	0.00291823	0.0325197	FBXW5, FBXO2, FBXW4, FBXL15, RBX1
GOTERM_CC_DIRECT	GO:0031012~extracellular matrix	24	0.0140075	0.0329018	MYL6, RPL35A, EGFL7, CRIP2, RPL27, RPS15A, FKBP1A, RPS5, RPS19, RPS16, RPL23, RPS17, RPS3A, RPS14, RPL9, CTSD, RPS13, ATP5O, RPL11, RPS10, RPS11, RPS20, RPL12, B4GALT7
GOTERM_BP_DIRECT	GO:0010324~membrane invagination	3	0.00175094	0.0345418	CHMP2A, CHMP4A, HGS
GOTERM_CC_DIRECT	GO:0071986~Ragulator complex	3	0.00175094	0.0346344	LAMTOR4, LAMTOR1, LAMTOR2
GOTERM_MF_DIRECT	GO:0015035~protein disulfide oxidoreductase activity	5	0.00291823	0.0353818	PTGES2, STAB1, TXN2, GFER, CCS
GOTERM_MF_DIRECT	GO:0004169~dolichyl-phosphate-mannose-protein mannosyltransferase activity	3	0.00175094	0.0362935	POMT1, SDF2L1, SDF2
GOTERM_BP_DIRECT	GO:0042273~ribosomal large subunit biogenesis	5	0.00291823	0.0371874	RPL35A, RPL14, RPL26, RPL5, RPL11
GOTERM_BP_DIRECT	GO:0000375~RNA splicing, via transesterification reactions	5	0.00291823	0.0371874	WDR83, SF3B1, SRSF10, SRRM1, TXNL4A
GOTERM_CC_DIRECT	GO:0005634~nucleus	305	0.178012	0.037365	MRPL40, RPL18, MCRIP1, HRAS, MCRIP2, AURKAIP1, PRR13, RPL13, AIF1, PNKD, STAT5A, PDLIM2, INTS3, SOHLH1, ZNF775, NAA10, NKX6-2, MED27, PQBP1, RPP30, VPS4A, ZNF394, IZUMO4, POLL, TFPT, EMG1, LYRM4, HCFC1R1, H2AFJ, DPCD, ZNF787, UXT, SPAG7, ZNF784, HES5, HES4, UBR5, RPS15, ZGLP1, ZNF384, RPS13, ZNHIT1, SURF2, TALDO1, SRSF10, CHCHD1, ZNF511, NAA38, XAB2, IFI35, MANF, ADAP1, PIN1, PPAN, RPS27, LYL1, N…
GOTERM_BP_DIRECT	GO:1903543~positive regulation of exosomal secretion	4	0.00233458	0.0388598	CHMP2A, SNF8, VPS4A, HGS
GOTERM_BP_DIRECT	GO:0006296~nucleotide-excision repair, DNA incision, 5'-to lesion	6	0.00350187	0.0397121	XPA, NTHL1, UBA52, RPS27A, ERCC1, RBX1
GOTERM_BP_DIRECT	GO:0007080~mitotic metaphase plate congression	6	0.00350187	0.0397121	CHMP2A, CHMP1A, CHMP4A, CHMP6, VPS4A, PINX1
GOTERM_MF_DIRECT	GO:0003824~catalytic activity	17	0.00992197	0.0410457	ECI1, D2HGDH, ECH1, TALDO1, GCAT, PPCDC, ISOC2, ACSF3, RENBP, NANS, ARSA, DUS2, GSTZ1, PCYT2, PMPCA, NTHL1, IMPDH2
GOTERM_BP_DIRECT	GO:0000245~spliceosomal complex assembly	5	0.00291823	0.0422196	SF3B1, DDX39B, LSM4, SNRPD2, TXNL4A
GOTERM_BP_DIRECT	GO:0006997~nucleus organization	5	0.00291823	0.0422196	CHMP2A, CHMP1A, CHMP4A, CHMP6, VPS4A
GOTERM_BP_DIRECT	GO:0030041~actin filament polymerization	5	0.00291823	0.0422196	CATIP, AIF1, ARPC4, CORO7, MSRB2
GOTERM_BP_DIRECT	GO:0006506~GPI anchor biosynthetic process	5	0.00291823	0.0422196	PYURF, PIGU, DPM2, DPM3, PIGQ
GOTERM_CC_DIRECT	GO:0019005~SCF ubiquitin ligase complex	7	0.00408552	0.0425005	KBTBD4, FBXW5, FBXO2, FBXW4, FBXO44, FBXL15, RBX1
GOTERM_BP_DIRECT	GO:0006464~cellular protein modification process	11	0.0064201	0.043786	LCMT1, ATG7, FBXO2, UBE2M, NEDD8, GNMT, B4GALT7, UBA52, UBL5, FBXO11, RABGGTA
GOTERM_BP_DIRECT	GO:0008625~extrinsic apoptotic signaling pathway via death domain receptors	6	0.00350187	0.0438673	CASP8AP2, BAX, TNFRSF18, BAD, GABARAP, TRADD
GOTERM_MF_DIRECT	GO:0046961~proton-transporting ATPase activity, rotational mechanism	5	0.00291823	0.0458383	ATP5D, ATP5E, ATP6V0E1, ATP6V0D1, ATP6V0B
GOTERM_BP_DIRECT	GO:0032008~positive regulation of TOR signaling	5	0.00291823	0.0476164	LAMTOR4, LAMTOR1, LAMTOR2, WDR24, MLST8
GOTERM_MF_DIRECT	GO:0009055~electron carrier activity	10	0.00583645	0.0479684	CYBA, NDUFS6, PTGES2, UQCR11, AKR1A1, NDUFV2, AKR7A2, NDUFS3, ETFB, NDUFAF2

[truncated: 5 more sheets: Table S11, Table S12, Table S13, Table S14, Table S15]
